# Supplementary material for: Identification of Opportunistic Pathogens on the Skin of Salamanders for Use as Molecular Targets of a De Novo Design of Multitarget Anti‐Bd Proteins
Source: Int J Microbiol. 2026 Apr 20;2026:5903624. doi: 10.1155/ijm/5903624 (PMC13093180; doi:10.1155/ijm/5903624)
Supplement: Supplementary file 1 — Supporting Information Additional supporting information can be found online in the Supporting Information section. [file IJM-2026-5903624-s001.zip]

Archive with 7 entries (7 files):
- CASTpFold_Results.pdf
- Possible_Mecanism_of_Action_Proteins_Designed_BD#LC5_5903624.pdf
- Structural_Comparison_AlphaFold_vs_Original_Main_Manuscript_Models_5903624.pdf
- SUPPLEMENTAL-material-complement-figures-information.pdf
- Supplementary_material_Figures_S1_S2(1)(1)(2).docx
- Table S1_extracted_species(2).xlsx
- Table S2 Energy values for sequence.xlsx
