# Supplementary material for: Identification of Opportunistic Pathogens on the Skin of Salamanders for Use as Molecular Targets of a De Novo Design of Multitarget Anti‐Bd Proteins
Source: Int J Microbiol. 2026 Apr 20;2026:5903624. doi: 10.1155/ijm/5903624 (PMC13093180; doi:10.1155/ijm/5903624)
Supplement: Supplementary file 1 — Supporting Information Additional supporting information can be found online in the Supporting Information section. [file IJM-2026-5903624-s001.zip › Table S1_extracted_species(2).xlsx]

## Sheet: Sheet1
species	match_Num	percentage	Ambystoma_altamirani	Notophthalmus_viridicens	Desmognathus_monticola	Eurycea
Pseudomonas aeruginosa	366	0.632	1	0	0	0
Edwardsiella tarda	176	0.304	1	0	0	0
Acinetobacter lwoffii	17	0.029	1	0	0	0
Klebsiella pneumoniae	16	0.028	1	0	0	0
Yersinia pestis	14	0.024	1	0	0	0
Yersinia enterocolitica	7	0.012	1	0	0	0
Staphylococcus epidermidis	3	0.005	1	0	0	0
Yersinia pseudotuberculosis	3	0.005	1	0	0	0
Escherichia coli	2	0.003	1	0	0	0
Aeromonas hydrophila	1	0.002	1	0	0	0
Plesiomonas shigelloides	1	0.002	1	0	0	0
Enterobacter aerogenes	1	0.002	1	0	0	0
Pseudomonas aeruginosa	545	1.326	1	0	0	0
Edwardsiella tarda	293	0.713	1	0	0	0
Acinetobacter lwoffii	36	0.088	1	0	0	0
Yersinia pestis	25	0.061	1	0	0	0
Acinetobacter baumannii	12	0.029	1	0	0	0
Aeromonas hydrophila	11	0.027	1	0	0	0
Yersinia enterocolitica	10	0.024	1	0	0	0
Yersinia pseudotuberculosis	9	0.022	1	0	0	0
Staphylococcus epidermidis	5	0.012	1	0	0	0
Escherichia coli	5	0.012	1	0	0	0
Afipia broomeae	3	0.007	1	0	0	0
Enterobacter cloacae	3	0.007	1	0	0	0
Plesiomonas shigelloides	2	0.005	1	0	0	0
Mycobacterium fortuitum	2	0.005	1	0	0	0
Afipia clevelandensis	2	0.005	1	0	0	0
Serratia marcescens	1	0.002	1	0	0	0
Bacillus cereus	1	0.002	1	0	0	0
Afipia birgiae	1	0.002	1	0	0	0
Citrobacter freundii	1	0.002	1	0	0	0
Mycobacterium cheloei	1	0.002	1	0	0	0
Corynebacterium bovis	1	0.002	1	0	0	0
Bordetella bronchiseptica	1	0.002	1	0	0	0
Bordetella parapertussis	1	0.002	1	0	0	0
Klebsiella pneumoniae	1	0.002	1	0	0	0
Pseudomonas aeruginosa	164	0.467	1	0	0	0
Edwardsiella tarda	74	0.211	1	0	0	0
Acinetobacter lwoffii	10	0.029	1	0	0	0
Yersinia pestis	7	0.02	1	0	0	0
Serratia liquefaciens	3	0.009	1	0	0	0
Yersinia pseudotuberculosis	3	0.009	1	0	0	0
Afipia broomeae	2	0.006	1	0	0	0
Yersinia enterocolitica	1	0.003	1	0	0	0
Aeromonas hydrophila	1	0.003	1	0	0	0
Staphylococcus epidermidis	1	0.003	1	0	0	0
Pseudomonas aeruginosa	4619	17.371	1	0	0	0
Edwardsiella tarda	2333	8.774	1	0	0	0
Aeromonas hydrophila	100	0.376	1	0	0	0
Acinetobacter baumannii	28	0.105	1	0	0	0
Klebsiella pneumoniae	28	0.105	1	0	0	0
Bacillus cereus	22	0.083	1	0	0	0
Yersinia pestis	22	0.083	1	0	0	0
Serratia marcescens	18	0.068	1	0	0	0
Acinetobacter lwoffii	17	0.064	1	0	0	0
Yersinia pseudotuberculosis	13	0.049	1	0	0	0
Aeromonas punctata	13	0.049	1	0	0	0
Plesiomonas shigelloides	7	0.026	1	0	0	0
Yersinia enterocolitica	4	0.015	1	0	0	0
Enterobacter aerogenes	4	0.015	1	0	0	0
Enterobacter cloacae	3	0.011	1	0	0	0
Afipia broomeae	3	0.011	1	0	0	0
Enterobacter hormaechei	1	0.004	1	0	0	0
Enterobacter mori	1	0.004	1	0	0	0
Afipia massiliensis	1	0.004	1	0	0	0
Serratia liquefaciens	1	0.004	1	0	0	0
Enterobacter asburiae	1	0.004	1	0	0	0
Citrobacter freundii	1	0.004	1	0	0	0
Enterobacter ludwigii	1	0.004	1	0	0	0
Afipia birgiae	1	0.004	1	0	0	0
Enterobacter soli	1	0.004	1	0	0	0
Vibrio fluvialis	5794	10.544	0	0	1	0
Pseudomonas aeruginosa	624	1.136	0	0	1	0
Vibrio vulnificus	268	0.488	0	0	1	0
Klebsiella pneumoniae	187	0.34	0	0	1	0
Enterobacter cloacae	55	0.1	0	0	1	0
Afipia broomeae	52	0.095	0	0	1	0
Enterobacter aerogenes	41	0.075	0	0	1	0
Bacillus anthracis	34	0.062	0	0	1	0
Brucella canis	28	0.051	0	0	1	0
Enterobacter kobei	20	0.036	0	0	1	0
Enterobacter ludwigii	20	0.036	0	0	1	0
Enterococcus faecium	19	0.035	0	0	1	0
Enterobacter asburiae	18	0.033	0	0	1	0
Citrobacter freundii	17	0.031	0	0	1	0
Edwardsiella tarda	17	0.031	0	0	1	0
Flavobacterium meningosepticum	13	0.024	0	0	1	0
Enterobacter hormaechei	11	0.02	0	0	1	0
Afipia massiliensis	11	0.02	0	0	1	0
Nocardia farcinica	10	0.018	0	0	1	0
Brucella ovis	10	0.018	0	0	1	0
Aeromonas hydrophila	9	0.016	0	0	1	0
Mycobacterium fortuitum	8	0.015	0	0	1	0
Serratia marcescens	7	0.013	0	0	1	0
Enterococcus faecalis	7	0.013	0	0	1	0
Brucella neotomae	5	0.009	0	0	1	0
Rickettsia conorii	5	0.009	0	0	1	0
Prevotella copri	5	0.009	0	0	1	0
Mycobacterium simiae	5	0.009	0	0	1	0
Escherichia coli	4	0.007	0	0	1	0
Yersinia pseudotuberculosis	4	0.007	0	0	1	0
Afipia clevelandensis	4	0.007	0	0	1	0
Yersinia pestis	3	0.005	0	0	1	0
Streptococcus parasanguinis	3	0.005	0	0	1	0
Mycobacterium tuberculosis	3	0.005	0	0	1	0
Staphylococcus epidermidis	3	0.005	0	0	1	0
Streptococcus equinus	3	0.005	0	0	1	0
Rickettsia massiliae	2	0.004	0	0	1	0
Serratia liquefaciens	2	0.004	0	0	1	0
Calymmatobacterium granulomatis	2	0.004	0	0	1	0
Aeromonas punctata	2	0.004	0	0	1	0
Afipia lausannensis	2	0.004	0	0	1	0
Plesiomonas shigelloides	2	0.004	0	0	1	0
Klebsiella oxytoca	2	0.004	0	0	1	0
Mycobacterium africanum	1	0.002	0	0	1	0
Bacillus cereus	1	0.002	0	0	1	0
Acinetobacter lwoffii	1	0.002	0	0	1	0
Streptococcus alactolyticus	1	0.002	0	0	1	0
Mycobacterium szulgai	1	0.002	0	0	1	0
Afipia felis	1	0.002	0	0	1	0
Streptococcus suis	1	0.002	0	0	1	0
Enterobacter soli	1	0.002	0	0	1	0
Mycobacterium ulcerans	1	0.002	0	0	1	0
Streptococcus parauberis	1	0.002	0	0	1	0
Rhodococcus equi	1	0.002	0	0	0	0
Edwardsiella tarda	2600	4.685	0	0	0	0
Pseudomonas aeruginosa	701	1.263	0	0	0	0
Acinetobacter baumannii	276	0.497	0	0	0	0
Acinetobacter lwoffii	83	0.15	0	0	0	0
Klebsiella pneumoniae	44	0.079	0	0	0	0
Afipia broomeae	24	0.043	0	0	0	0
Staphylococcus epidermidis	18	0.032	0	0	0	0
Enterococcus faecium	14	0.025	0	0	0	0
Enterobacter asburiae	8	0.014	0	0	0	0
Enterobacter ludwigii	8	0.014	0	0	0	0
Staphylococcus aureus	6	0.011	0	0	0	0
Escherichia coli	5	0.009	0	0	0	0
Streptococcus vestibularis	4	0.007	0	0	0	0
Enterobacter hormaechei	4	0.007	0	0	0	0
Afipia lausannensis	3	0.005	0	0	0	0
Afipia birgiae	3	0.005	0	0	0	0
Afipia massiliensis	2	0.004	0	0	0	0
Serratia marcescens	2	0.004	0	0	0	0
Nocardia farcinica	2	0.004	0	0	0	0
Klebsiella oxytoca	2	0.004	0	0	0	0
Nocardia asteroides	1	0.002	0	0	0	0
Streptococcus oralis	1	0.002	0	0	0	0
Citrobacter freundii	1	0.002	0	0	0	0
Streptococcus dentisani	1	0.002	0	0	0	0
Streptococcus infantis	1	0.002	0	0	0	0
Mycobacterium szulgai	1	0.002	0	0	0	0
Vibrio fluvialis	5129	9.693	0	0	1	0
Pseudomonas aeruginosa	584	1.104	0	0	1	0
Klebsiella pneumoniae	223	0.421	0	0	1	0
Vibrio vulnificus	196	0.37	0	0	1	0
Enterobacter cloacae	76	0.144	0	0	1	0
Afipia broomeae	44	0.083	0	0	1	0
Enterobacter aerogenes	31	0.059	0	0	1	0
Enterobacter asburiae	27	0.051	0	0	1	0
Enterobacter ludwigii	26	0.049	0	0	1	0
Bacillus anthracis	16	0.03	0	0	1	0
Citrobacter freundii	15	0.028	0	0	1	0
Aeromonas hydrophila	15	0.028	0	0	1	0
Enterococcus faecalis	14	0.026	0	0	1	0
Edwardsiella tarda	12	0.023	0	0	1	0
Enterobacter hormaechei	11	0.021	0	0	1	0
Plesiomonas shigelloides	10	0.019	0	0	1	0
Enterococcus faecium	10	0.019	0	0	1	0
Enterobacter kobei	9	0.017	0	0	1	0
Yersinia pestis	7	0.013	0	0	1	0
Yersinia pseudotuberculosis	6	0.011	0	0	1	0
Mycobacterium fortuitum	5	0.009	0	0	1	0
Flavobacterium meningosepticum	5	0.009	0	0	1	0
Aeromonas punctata	4	0.008	0	0	1	0
Yersinia enterocolitica	4	0.008	0	0	1	0
Nocardia farcinica	3	0.006	0	0	1	0
Brucella canis	3	0.006	0	0	1	0
Brucella ovis	3	0.006	0	0	1	0
Morganella morganii	3	0.006	0	0	1	0
Serratia marcescens	2	0.004	0	0	1	0
Streptococcus parauberis	2	0.004	0	0	1	0
Afipia birgiae	2	0.004	0	0	1	0
Clostridium difficile	1	0.002	0	0	1	0
Calymmatobacterium granulomatis	1	0.002	0	0	1	0
Escherichia coli	1	0.002	0	0	1	0
Klebsiella oxytoca	1	0.002	0	0	1	0
Brucella neotomae	1	0.002	0	0	1	0
Afipia clevelandensis	1	0.002	0	0	1	0
Bacillus cereus	1	0.002	0	0	1	0
Enterobacter soli	1	0.002	0	0	1	0
Acinetobacter baumannii	1	0.002	0	0	1	0
Afipia massiliensis	1	0.002	0	0	1	0
Vibrio fluvialis	10405	14.062	0	0	1	0
Pseudomonas aeruginosa	1047	1.415	0	0	1	0
Klebsiella pneumoniae	467	0.631	0	0	1	0
Vibrio vulnificus	406	0.549	0	0	1	0
Enterobacter cloacae	129	0.174	0	0	1	0
Enterobacter aerogenes	52	0.07	0	0	1	0
Enterobacter asburiae	47	0.064	0	0	1	0
Enterobacter ludwigii	38	0.051	0	0	1	0
Enterococcus faecium	37	0.05	0	0	1	0
Bacillus anthracis	37	0.05	0	0	1	0
Enterobacter hormaechei	30	0.041	0	0	1	0
Edwardsiella tarda	30	0.041	0	0	1	0
Yersinia pestis	28	0.038	0	0	1	0
Aeromonas hydrophila	26	0.035	0	0	1	0
Enterococcus faecalis	23	0.031	0	0	1	0
Brucella canis	23	0.031	0	0	1	0
Afipia broomeae	19	0.026	0	0	1	0
Flavobacterium meningosepticum	15	0.02	0	0	1	0
Mycobacterium fortuitum	12	0.016	0	0	1	0
Brucella ovis	11	0.015	0	0	1	0
Staphylococcus aureus	10	0.014	0	0	1	0
Yersinia pseudotuberculosis	8	0.011	0	0	1	0
Yersinia enterocolitica	8	0.011	0	0	1	0
Streptococcus equinus	7	0.009	0	0	1	0
Klebsiella oxytoca	7	0.009	0	0	1	0
Acinetobacter lwoffii	7	0.009	0	0	1	0
Citrobacter freundii	6	0.008	0	0	1	0
Nocardia farcinica	6	0.008	0	0	1	0
Bacillus cereus	6	0.008	0	0	1	0
Pasteurella pneumotropica	6	0.008	0	0	1	0
Streptococcus parauberis	6	0.008	0	0	1	0
Serratia marcescens	5	0.007	0	0	1	0
Acinetobacter baumannii	5	0.007	0	0	1	0
Streptococcus mitis	3	0.004	0	0	1	0
Streptococcus vestibularis	3	0.004	0	0	1	0
Afipia lausannensis	3	0.004	0	0	1	0
Enterobacter kobei	3	0.004	0	0	1	0
Afipia massiliensis	3	0.004	0	0	1	0
Bordetella bronchiseptica	3	0.004	0	0	1	0
Streptococcus pneumoniae	2	0.003	0	0	1	0
Brucella neotomae	2	0.003	0	0	1	0
Enterobacter soli	2	0.003	0	0	1	0
Aeromonas punctata	2	0.003	0	0	1	0
Mycobacterium simiae	2	0.003	0	0	1	0
Streptococcus oralis	2	0.003	0	0	1	0
Staphylococcus epidermidis	1	0.001	0	0	1	0
Streptococcus suis	1	0.001	0	0	1	0
Streptococcus peroris	1	0.001	0	0	1	0
Streptococcus entericus	1	0.001	0	0	1	0
Serratia liquefaciens	1	0.001	0	0	1	0
Streptococcus australis	1	0.001	0	0	1	0
Streptococcus alactolyticus	1	0.001	0	0	1	0
Streptococcus pseudoporcinus	1	0.001	0	0	1	0
Vibrio fluvialis	6507	11.374	0	1	0	0
Pseudomonas aeruginosa	1113	1.946	0	1	0	0
Klebsiella pneumoniae	308	0.538	0	1	0	0
Edwardsiella tarda	279	0.488	0	1	0	0
Vibrio vulnificus	212	0.371	0	1	0	0
Enterobacter cloacae	63	0.11	0	1	0	0
Enterobacter aerogenes	47	0.082	0	1	0	0
Bacillus anthracis	33	0.058	0	1	0	0
Enterobacter asburiae	31	0.054	0	1	0	0
Enterobacter ludwigii	24	0.042	0	1	0	0
Enterococcus faecalis	21	0.037	0	1	0	0
Enterococcus faecium	18	0.031	0	1	0	0
Aeromonas hydrophila	17	0.03	0	1	0	0
Flavobacterium meningosepticum	13	0.023	0	1	0	0
Enterobacter kobei	13	0.023	0	1	0	0
Brucella canis	11	0.019	0	1	0	0
Citrobacter freundii	10	0.017	0	1	0	0
Enterobacter hormaechei	10	0.017	0	1	0	0
Brucella ovis	7	0.012	0	1	0	0
Afipia broomeae	7	0.012	0	1	0	0
Acinetobacter baumannii	6	0.01	0	1	0	0
Yersinia pestis	5	0.009	0	1	0	0
Serratia marcescens	4	0.007	0	1	0	0
Brucella neotomae	3	0.005	0	1	0	0
Mycobacterium fortuitum	3	0.005	0	1	0	0
Streptococcus equinus	3	0.005	0	1	0	0
Yersinia pseudotuberculosis	3	0.005	0	1	0	0
Streptococcus parauberis	3	0.005	0	1	0	0
Morganella morganii	2	0.003	0	1	0	0
Klebsiella oxytoca	2	0.003	0	1	0	0
Acinetobacter lwoffii	2	0.003	0	1	0	0
Aeromonas punctata	2	0.003	0	1	0	0
Streptococcus alactolyticus	2	0.003	0	1	0	0
Escherichia coli	1	0.002	0	1	0	0
Clostridium botulinum	1	0.002	0	1	0	0
Yersinia enterocolitica	1	0.002	0	1	0	0
Afipia massiliensis	1	0.002	0	1	0	0
Salmonella enterica	1	0.002	0	1	0	0
Staphylococcus epidermidis	1	0.002	0	1	0	0
Vibrio fluvialis	3600	7.749	0	0	1	0
Pseudomonas aeruginosa	1219	2.624	0	0	1	0
Edwardsiella tarda	423	0.91	0	0	1	0
Klebsiella pneumoniae	242	0.521	0	0	1	0
Vibrio vulnificus	134	0.288	0	0	1	0
Nocardia farcinica	44	0.095	0	0	1	0
Enterobacter cloacae	44	0.095	0	0	1	0
Afipia broomeae	41	0.088	0	0	1	0
Enterobacter ludwigii	28	0.06	0	0	1	0
Enterobacter aerogenes	28	0.06	0	0	1	0
Enterobacter asburiae	22	0.047	0	0	1	0
Mycobacterium fortuitum	15	0.032	0	0	1	0
Enterococcus faecium	14	0.03	0	0	1	0
Brucella canis	13	0.028	0	0	1	0
Bacillus anthracis	10	0.022	0	0	1	0
Plesiomonas shigelloides	10	0.022	0	0	1	0
Enterobacter hormaechei	9	0.019	0	0	1	0
Enterococcus faecalis	9	0.019	0	0	1	0
Brucella ovis	8	0.017	0	0	1	0
Enterobacter kobei	8	0.017	0	0	1	0
Klebsiella oxytoca	5	0.011	0	0	1	0
Bacillus cereus	5	0.011	0	0	1	0
Aeromonas hydrophila	5	0.011	0	0	1	0
Yersinia pseudotuberculosis	5	0.011	0	0	1	0
Citrobacter freundii	5	0.011	0	0	1	0
Yersinia pestis	4	0.009	0	0	1	0
Afipia lausannensis	4	0.009	0	0	1	0
Afipia massiliensis	4	0.009	0	0	1	0
Afipia clevelandensis	4	0.009	0	0	1	0
Acinetobacter baumannii	4	0.009	0	0	1	0
Acinetobacter lwoffii	3	0.006	0	0	1	0
Yersinia enterocolitica	2	0.004	0	0	1	0
Mycobacterium tuberculosis	1	0.002	0	0	1	0
Calymmatobacterium granulomatis	1	0.002	0	0	1	0
Afipia birgiae	1	0.002	0	0	1	0
Streptococcus equinus	1	0.002	0	0	1	0
Vibrio cholerae	1	0.002	0	0	1	0
Amycolata autotrophica	1	0.002	0	0	1	0
Serratia marcescens	1	0.002	0	0	1	0
Mycobacterium cheloei	1	0.002	0	0	1	0
Enterobacter soli	1	0.002	0	0	1	0
Salmonella enterica	1	0.002	0	0	1	0
Escherichia coli	1	0.002	0	0	1	0
Vibrio fluvialis	4035	9.001	0	1	0	0
Pseudomonas aeruginosa	686	1.53	0	1	0	0
Klebsiella pneumoniae	161	0.359	0	1	0	0
Edwardsiella tarda	161	0.359	0	1	0	0
Vibrio vulnificus	150	0.335	0	1	0	0
Enterobacter cloacae	29	0.065	0	1	0	0
Enterobacter aerogenes	23	0.051	0	1	0	0
Enterobacter hormaechei	16	0.036	0	1	0	0
Bacillus anthracis	15	0.033	0	1	0	0
Enterobacter asburiae	15	0.033	0	1	0	0
Enterobacter ludwigii	14	0.031	0	1	0	0
Aeromonas hydrophila	13	0.029	0	1	0	0
Enterococcus faecium	12	0.027	0	1	0	0
Enterobacter kobei	11	0.025	0	1	0	0
Enterococcus faecalis	11	0.025	0	1	0	0
Yersinia pestis	8	0.018	0	1	0	0
Citrobacter freundii	7	0.016	0	1	0	0
Flavobacterium meningosepticum	6	0.013	0	1	0	0
Brucella canis	5	0.011	0	1	0	0
Clostridium difficile	4	0.009	0	1	0	0
Klebsiella oxytoca	4	0.009	0	1	0	0
Streptococcus alactolyticus	3	0.007	0	1	0	0
Aeromonas punctata	3	0.007	0	1	0	0
Acinetobacter lwoffii	3	0.007	0	1	0	0
Streptococcus parasanguinis	3	0.007	0	1	0	0
Streptococcus parauberis	3	0.007	0	1	0	0
Yersinia pseudotuberculosis	2	0.004	0	1	0	0
Salmonella enterica	2	0.004	0	1	0	0
Staphylococcus epidermidis	2	0.004	0	1	0	0
Brucella neotomae	2	0.004	0	1	0	0
Actinomyces bovis	1	0.002	0	1	0	0
Yersinia enterocolitica	1	0.002	0	1	0	0
Acinetobacter baumannii	1	0.002	0	1	0	0
Afipia broomeae	1	0.002	0	1	0	0
Vibrio fluvialis	4545	8.493	0	0	1	0
Pseudomonas aeruginosa	881	1.646	0	0	1	0
Klebsiella pneumoniae	395	0.738	0	0	1	0
Vibrio vulnificus	185	0.346	0	0	1	0
Edwardsiella tarda	159	0.297	0	0	1	0
Enterobacter cloacae	81	0.151	0	0	1	0
Afipia broomeae	81	0.151	0	0	1	0
Enterobacter aerogenes	39	0.073	0	0	1	0
Bacillus anthracis	28	0.052	0	0	1	0
Enterobacter ludwigii	27	0.05	0	0	1	0
Enterobacter hormaechei	23	0.043	0	0	1	0
Enterococcus faecium	23	0.043	0	0	1	0
Enterococcus faecalis	20	0.037	0	0	1	0
Nocardia farcinica	20	0.037	0	0	1	0
Enterobacter asburiae	19	0.036	0	0	1	0
Mycobacterium fortuitum	10	0.019	0	0	1	0
Aeromonas hydrophila	10	0.019	0	0	1	0
Afipia massiliensis	9	0.017	0	0	1	0
Brucella canis	8	0.015	0	0	1	0
Yersinia pseudotuberculosis	8	0.015	0	0	1	0
Yersinia pestis	7	0.013	0	0	1	0
Acinetobacter lwoffii	7	0.013	0	0	1	0
Afipia lausannensis	7	0.013	0	0	1	0
Enterobacter kobei	6	0.011	0	0	1	0
Flavobacterium meningosepticum	5	0.009	0	0	1	0
Mycobacterium simiae	4	0.007	0	0	1	0
Mycobacterium cheloei	4	0.007	0	0	1	0
Klebsiella oxytoca	4	0.007	0	0	1	0
Brucella neotomae	3	0.006	0	0	1	0
Streptococcus parauberis	3	0.006	0	0	1	0
Afipia clevelandensis	3	0.006	0	0	1	0
Citrobacter freundii	3	0.006	0	0	1	0
Bacillus cereus	3	0.006	0	0	1	0
Plesiomonas shigelloides	3	0.006	0	0	1	0
Streptococcus vestibularis	3	0.006	0	0	1	0
Acinetobacter baumannii	2	0.004	0	0	1	0
Aeromonas punctata	2	0.004	0	0	1	0
Mycobacterium tuberculosis	2	0.004	0	0	1	0
Yersinia enterocolitica	2	0.004	0	0	1	0
Brucella ovis	2	0.004	0	0	1	0
Streptococcus alactolyticus	1	0.002	0	0	1	0
Streptococcus pneumoniae	1	0.002	0	0	1	0
Streptococcus suis	1	0.002	0	0	1	0
Salmonella enterica	1	0.002	0	0	1	0
Actinomyces israelii	1	0.002	0	0	1	0
Afipia birgiae	1	0.002	0	0	1	0
Enterobacter soli	1	0.002	0	0	1	0
Rhodococcus equi	1	0.002	0	0	1	0
Actinomyces gerencseriae	1	0.002	0	0	1	0
Vibrio fluvialis	7453	10.352	0	1	0	0
Klebsiella pneumoniae	831	1.154	0	1	0	0
Pseudomonas aeruginosa	610	0.847	0	1	0	0
Vibrio vulnificus	410	0.569	0	1	0	0
Enterobacter asburiae	264	0.367	0	1	0	0
Edwardsiella tarda	138	0.192	0	1	0	0
Enterobacter cloacae	107	0.149	0	1	0	0
Enterobacter aerogenes	88	0.122	0	1	0	0
Enterococcus faecium	41	0.057	0	1	0	0
Bacillus anthracis	39	0.054	0	1	0	0
Enterobacter ludwigii	34	0.047	0	1	0	0
Klebsiella oxytoca	25	0.035	0	1	0	0
Citrobacter freundii	17	0.024	0	1	0	0
Flavobacterium meningosepticum	13	0.018	0	1	0	0
Aeromonas hydrophila	11	0.015	0	1	0	0
Enterobacter hormaechei	10	0.014	0	1	0	0
Streptococcus equinus	9	0.013	0	1	0	0
Serratia marcescens	8	0.011	0	1	0	0
Acinetobacter baumannii	8	0.011	0	1	0	0
Streptococcus parauberis	7	0.01	0	1	0	0
Enterococcus faecalis	6	0.008	0	1	0	0
Clostridium difficile	6	0.008	0	1	0	0
Escherichia coli	6	0.008	0	1	0	0
Acinetobacter lwoffii	5	0.007	0	1	0	0
Enterobacter kobei	5	0.007	0	1	0	0
Yersinia pestis	5	0.007	0	1	0	0
Yersinia pseudotuberculosis	5	0.007	0	1	0	0
Enterobacter soli	3	0.004	0	1	0	0
Yersinia enterocolitica	3	0.004	0	1	0	0
Brucella canis	2	0.003	0	1	0	0
Aeromonas punctata	2	0.003	0	1	0	0
Brucella ovis	1	0.001	0	1	0	0
Staphylococcus epidermidis	1	0.001	0	1	0	0
Streptococcus mitis	1	0.001	0	1	0	0
Streptococcus alactolyticus	1	0.001	0	1	0	0
Morganella morganii	1	0.001	0	1	0	0
Brucella neotomae	1	0.001	0	1	0	0
Streptococcus pseudoporcinus	1	0.001	0	1	0	0
Vibrio fluvialis	7512	12.297	0	1	0	0
Pseudomonas aeruginosa	1008	1.65	0	1	0	0
Klebsiella pneumoniae	360	0.589	0	1	0	0
Vibrio vulnificus	326	0.534	0	1	0	0
Edwardsiella tarda	130	0.213	0	1	0	0
Enterobacter cloacae	95	0.156	0	1	0	0
Enterobacter aerogenes	56	0.092	0	1	0	0
Enterobacter asburiae	47	0.077	0	1	0	0
Enterobacter ludwigii	39	0.064	0	1	0	0
Enterococcus faecium	27	0.044	0	1	0	0
Enterococcus faecalis	25	0.041	0	1	0	0
Bacillus anthracis	22	0.036	0	1	0	0
Aeromonas hydrophila	21	0.034	0	1	0	0
Yersinia pestis	18	0.029	0	1	0	0
Brucella canis	13	0.021	0	1	0	0
Enterobacter hormaechei	11	0.018	0	1	0	0
Yersinia pseudotuberculosis	10	0.016	0	1	0	0
Aeromonas punctata	9	0.015	0	1	0	0
Acinetobacter lwoffii	7	0.011	0	1	0	0
Enterobacter kobei	7	0.011	0	1	0	0
Brucella ovis	7	0.011	0	1	0	0
Streptococcus parauberis	7	0.011	0	1	0	0
Acinetobacter baumannii	5	0.008	0	1	0	0
Flavobacterium meningosepticum	5	0.008	0	1	0	0
Citrobacter freundii	5	0.008	0	1	0	0
Streptococcus equinus	4	0.007	0	1	0	0
Mycobacterium szulgai	3	0.005	0	1	0	0
Escherichia coli	3	0.005	0	1	0	0
Brucella neotomae	3	0.005	0	1	0	0
Yersinia enterocolitica	2	0.003	0	1	0	0
Streptococcus alactolyticus	2	0.003	0	1	0	0
Klebsiella oxytoca	2	0.003	0	1	0	0
Staphylococcus aureus	1	0.002	0	1	0	0
Staphylococcus epidermidis	1	0.002	0	1	0	0
Rickettsia massiliae	1	0.002	0	1	0	0
Streptococcus gordonii	1	0.002	0	1	0	0
Streptococcus pseudoporcinus	1	0.002	0	1	0	0
Prevotella copri	1	0.002	0	1	0	0
Rickettsia conorii	1	0.002	0	1	0	0
Clostridium perfringens	1	0.002	0	1	0	0
Enterobacter soli	1	0.002	0	1	0	0
Vibrio fluvialis	12632	17.604	0	1	0	0
Pseudomonas aeruginosa	813	1.133	0	1	0	0
Vibrio vulnificus	653	0.91	0	1	0	0
Enterobacter asburiae	365	0.509	0	1	0	0
Klebsiella pneumoniae	269	0.375	0	1	0	0
Enterobacter cloacae	164	0.229	0	1	0	0
Enterobacter aerogenes	131	0.183	0	1	0	0
Enterococcus faecium	72	0.1	0	1	0	0
Enterobacter ludwigii	68	0.095	0	1	0	0
Bacillus anthracis	66	0.092	0	1	0	0
Klebsiella oxytoca	54	0.075	0	1	0	0
Aeromonas hydrophila	42	0.059	0	1	0	0
Citrobacter freundii	32	0.045	0	1	0	0
Yersinia pestis	23	0.032	0	1	0	0
Streptococcus parauberis	18	0.025	0	1	0	0
Yersinia pseudotuberculosis	17	0.024	0	1	0	0
Edwardsiella tarda	17	0.024	0	1	0	0
Enterobacter hormaechei	16	0.022	0	1	0	0
Flavobacterium meningosepticum	14	0.02	0	1	0	0
Enterococcus faecalis	12	0.017	0	1	0	0
Streptococcus equinus	9	0.013	0	1	0	0
Acinetobacter lwoffii	9	0.013	0	1	0	0
Yersinia enterocolitica	8	0.011	0	1	0	0
Enterobacter soli	7	0.01	0	1	0	0
Acinetobacter baumannii	7	0.01	0	1	0	0
Aeromonas punctata	6	0.008	0	1	0	0
Enterobacter kobei	6	0.008	0	1	0	0
Streptococcus oralis	5	0.007	0	1	0	0
Streptococcus mitis	5	0.007	0	1	0	0
Escherichia coli	5	0.007	0	1	0	0
Vibrio cholerae	3	0.004	0	1	0	0
Streptococcus lutetiensis	3	0.004	0	1	0	0
Brucella canis	3	0.004	0	1	0	0
Serratia marcescens	3	0.004	0	1	0	0
Brucella ovis	3	0.004	0	1	0	0
Streptococcus pneumoniae	2	0.003	0	1	0	0
Streptococcus lactarius	1	0.001	0	1	0	0
Peptostreptococcus anaerobius	1	0.001	0	1	0	0
Streptococcus infantis	1	0.001	0	1	0	0
Clostridium sordellii	1	0.001	0	1	0	0
Enterobacter mori	1	0.001	0	1	0	0
Streptococcus rubneri	1	0.001	0	1	0	0
Streptococcus peroris	1	0.001	0	1	0	0
Vibrio fluvialis	12583	19.739	0	1	0	0
Pseudomonas aeruginosa	694	1.089	0	1	0	0
Vibrio vulnificus	678	1.064	0	1	0	0
Enterobacter asburiae	365	0.573	0	1	0	0
Klebsiella pneumoniae	361	0.566	0	1	0	0
Enterobacter cloacae	166	0.26	0	1	0	0
Enterobacter aerogenes	133	0.209	0	1	0	0
Enterobacter ludwigii	81	0.127	0	1	0	0
Bacillus anthracis	77	0.121	0	1	0	0
Aeromonas hydrophila	56	0.088	0	1	0	0
Klebsiella oxytoca	55	0.086	0	1	0	0
Enterococcus faecium	52	0.082	0	1	0	0
Citrobacter freundii	36	0.056	0	1	0	0
Enterobacter hormaechei	18	0.028	0	1	0	0
Edwardsiella tarda	17	0.027	0	1	0	0
Serratia marcescens	16	0.025	0	1	0	0
Enterobacter kobei	14	0.022	0	1	0	0
Enterobacter soli	11	0.017	0	1	0	0
Yersinia pestis	10	0.016	0	1	0	0
Streptococcus equinus	9	0.014	0	1	0	0
Flavobacterium meningosepticum	9	0.014	0	1	0	0
Enterococcus faecalis	8	0.013	0	1	0	0
Yersinia pseudotuberculosis	7	0.011	0	1	0	0
Rickettsia massiliae	7	0.011	0	1	0	0
Acinetobacter lwoffii	6	0.009	0	1	0	0
Acinetobacter baumannii	6	0.009	0	1	0	0
Aeromonas punctata	5	0.008	0	1	0	0
Streptococcus mitis	5	0.008	0	1	0	0
Yersinia enterocolitica	5	0.008	0	1	0	0
Streptococcus parauberis	4	0.006	0	1	0	0
Rickettsia conorii	4	0.006	0	1	0	0
Streptococcus parasanguinis	3	0.005	0	1	0	0
Vibrio cholerae	2	0.003	0	1	0	0
Brucella canis	1	0.002	0	1	0	0
Enterobacter mori	1	0.002	0	1	0	0
Streptococcus pneumoniae	1	0.002	0	1	0	0
Escherichia coli	1	0.002	0	1	0	0
Streptococcus oralis	1	0.002	0	1	0	0
Nocardia farcinica	1	0.002	0	1	0	0
Streptococcus alactolyticus	1	0.002	0	1	0	0
Streptococcus australis	1	0.002	0	1	0	0
Vibrio fluvialis	7493	12.028	0	1	0	0
Pseudomonas aeruginosa	501	0.804	0	1	0	0
Vibrio vulnificus	392	0.629	0	1	0	0
Enterobacter asburiae	212	0.34	0	1	0	0
Klebsiella pneumoniae	197	0.316	0	1	0	0
Enterobacter cloacae	105	0.169	0	1	0	0
Edwardsiella tarda	96	0.154	0	1	0	0
Enterobacter aerogenes	76	0.122	0	1	0	0
Bacillus anthracis	62	0.1	0	1	0	0
Enterobacter ludwigii	39	0.063	0	1	0	0
Aeromonas hydrophila	36	0.058	0	1	0	0
Klebsiella oxytoca	27	0.043	0	1	0	0
Citrobacter freundii	22	0.035	0	1	0	0
Flavobacterium meningosepticum	16	0.026	0	1	0	0
Enterococcus faecium	16	0.026	0	1	0	0
Enterobacter hormaechei	11	0.018	0	1	0	0
Yersinia pestis	10	0.016	0	1	0	0
Acinetobacter baumannii	9	0.014	0	1	0	0
Enterobacter kobei	8	0.013	0	1	0	0
Enterococcus faecalis	7	0.011	0	1	0	0
Acinetobacter lwoffii	7	0.011	0	1	0	0
Enterobacter soli	6	0.01	0	1	0	0
Serratia marcescens	6	0.01	0	1	0	0
Aeromonas punctata	6	0.01	0	1	0	0
Yersinia pseudotuberculosis	6	0.01	0	1	0	0
Yersinia enterocolitica	5	0.008	0	1	0	0
Streptococcus alactolyticus	3	0.005	0	1	0	0
Streptococcus parauberis	3	0.005	0	1	0	0
Brucella canis	2	0.003	0	1	0	0
Staphylococcus epidermidis	1	0.002	0	1	0	0
Escherichia coli	1	0.002	0	1	0	0
Streptococcus equinus	1	0.002	0	1	0	0
Mycobacterium fortuitum	1	0.002	0	1	0	0
Bacillus cereus	1	0.002	0	1	0	0
Staphylococcus aureus	1	0.002	0	1	0	0
Acinetobacter baumannii	800	1.958	0	0	0	0
Pseudomonas aeruginosa	684	1.674	0	0	0	0
Staphylococcus epidermidis	120	0.294	0	0	0	0
Edwardsiella tarda	46	0.113	0	0	0	0
Acinetobacter lwoffii	36	0.088	0	0	0	0
Nocardia farcinica	21	0.051	0	0	0	0
Afipia broomeae	19	0.047	0	0	0	0
Staphylococcus aureus	15	0.037	0	0	0	0
Streptococcus parasanguinis	9	0.022	0	0	0	0
Afipia birgiae	7	0.017	0	0	0	0
Serratia liquefaciens	4	0.01	0	0	0	0
Afipia lausannensis	3	0.007	0	0	0	0
Streptococcus vestibularis	3	0.007	0	0	0	0
Streptococcus mitis	3	0.007	0	0	0	0
Aeromonas hydrophila	2	0.005	0	0	0	0
Bacillus anthracis	2	0.005	0	0	0	0
Streptococcus oralis	2	0.005	0	0	0	0
Mycobacterium simiae	2	0.005	0	0	0	0
Brucella canis	2	0.005	0	0	0	0
Serratia marcescens	2	0.005	0	0	0	0
Escherichia coli	2	0.005	0	0	0	0
Citrobacter freundii	1	0.002	0	0	0	0
Enterobacter asburiae	1	0.002	0	0	0	0
Enterobacter cloacae	1	0.002	0	0	0	0
Klebsiella oxytoca	1	0.002	0	0	0	0
Nocardia asteroides	1	0.002	0	0	0	0
Klebsiella pneumoniae	1	0.002	0	0	0	0
Flavobacterium meningosepticum	1	0.002	0	0	0	0
Streptococcus sanguinis	1	0.002	0	0	0	0
Vibrio fluvialis	12632	17.604	0	1	0	0
Pseudomonas aeruginosa	813	1.133	0	1	0	0
Vibrio vulnificus	653	0.91	0	1	0	0
Enterobacter asburiae	365	0.509	0	1	0	0
Klebsiella pneumoniae	269	0.375	0	1	0	0
Enterobacter cloacae	164	0.229	0	1	0	0
Enterobacter aerogenes	131	0.183	0	1	0	0
Enterococcus faecium	72	0.1	0	1	0	0
Enterobacter ludwigii	68	0.095	0	1	0	0
Bacillus anthracis	66	0.092	0	1	0	0
Klebsiella oxytoca	54	0.075	0	1	0	0
Aeromonas hydrophila	42	0.059	0	1	0	0
Citrobacter freundii	32	0.045	0	1	0	0
Yersinia pestis	23	0.032	0	1	0	0
Streptococcus parauberis	18	0.025	0	1	0	0
Edwardsiella tarda	17	0.024	0	1	0	0
Yersinia pseudotuberculosis	17	0.024	0	1	0	0
Enterobacter hormaechei	16	0.022	0	1	0	0
Flavobacterium meningosepticum	14	0.02	0	1	0	0
Enterococcus faecalis	12	0.017	0	1	0	0
Streptococcus equinus	9	0.013	0	1	0	0
Acinetobacter lwoffii	9	0.013	0	1	0	0
Yersinia enterocolitica	8	0.011	0	1	0	0
Acinetobacter baumannii	7	0.01	0	1	0	0
Enterobacter soli	7	0.01	0	1	0	0
Enterobacter kobei	6	0.008	0	1	0	0
Aeromonas punctata	6	0.008	0	1	0	0
Streptococcus mitis	5	0.007	0	1	0	0
Streptococcus oralis	5	0.007	0	1	0	0
Escherichia coli	5	0.007	0	1	0	0
Brucella canis	3	0.004	0	1	0	0
Brucella ovis	3	0.004	0	1	0	0
Serratia marcescens	3	0.004	0	1	0	0
Vibrio cholerae	3	0.004	0	1	0	0
Streptococcus lutetiensis	3	0.004	0	1	0	0
Streptococcus pneumoniae	2	0.003	0	1	0	0
Streptococcus lactarius	1	0.001	0	1	0	0
Clostridium sordellii	1	0.001	0	1	0	0
Streptococcus peroris	1	0.001	0	1	0	0
Enterobacter mori	1	0.001	0	1	0	0
Streptococcus rubneri	1	0.001	0	1	0	0
Peptostreptococcus anaerobius	1	0.001	0	1	0	0
Streptococcus infantis	1	0.001	0	1	0	0
Vibrio fluvialis	6604	9.842	0	1	0	0
Pseudomonas aeruginosa	356	0.531	0	1	0	0
Vibrio vulnificus	353	0.526	0	1	0	0
Enterobacter asburiae	185	0.276	0	1	0	0
Klebsiella pneumoniae	183	0.273	0	1	0	0
Enterobacter cloacae	101	0.151	0	1	0	0
Enterobacter aerogenes	66	0.098	0	1	0	0
Enterococcus faecium	45	0.067	0	1	0	0
Enterobacter ludwigii	37	0.055	0	1	0	0
Bacillus anthracis	35	0.052	0	1	0	0
Klebsiella oxytoca	28	0.042	0	1	0	0
Aeromonas hydrophila	18	0.027	0	1	0	0
Edwardsiella tarda	15	0.022	0	1	0	0
Enterobacter kobei	13	0.019	0	1	0	0
Flavobacterium meningosepticum	11	0.016	0	1	0	0
Citrobacter freundii	10	0.015	0	1	0	0
Enterococcus faecalis	9	0.013	0	1	0	0
Enterobacter hormaechei	6	0.009	0	1	0	0
Yersinia pestis	6	0.009	0	1	0	0
Acinetobacter lwoffii	5	0.007	0	1	0	0
Serratia marcescens	5	0.007	0	1	0	0
Enterobacter soli	4	0.006	0	1	0	0
Aeromonas punctata	4	0.006	0	1	0	0
Brucella canis	4	0.006	0	1	0	0
Streptococcus equinus	3	0.004	0	1	0	0
Yersinia pseudotuberculosis	3	0.004	0	1	0	0
Acinetobacter baumannii	3	0.004	0	1	0	0
Bacillus cereus	2	0.003	0	1	0	0
Streptococcus alactolyticus	2	0.003	0	1	0	0
Escherichia coli	2	0.003	0	1	0	0
Streptococcus vestibularis	2	0.003	0	1	0	0
Brucella ovis	2	0.003	0	1	0	0
Staphylococcus epidermidis	1	0.001	0	1	0	0
Streptococcus oralis	1	0.001	0	1	0	0
Vibrio fluvialis	8265	13.941	0	1	0	0
Pseudomonas aeruginosa	1267	2.137	0	1	0	0
Klebsiella pneumoniae	377	0.636	0	1	0	0
Vibrio vulnificus	352	0.594	0	1	0	0
Edwardsiella tarda	255	0.43	0	1	0	0
Enterobacter cloacae	83	0.14	0	1	0	0
Enterobacter aerogenes	58	0.098	0	1	0	0
Enterobacter asburiae	49	0.083	0	1	0	0
Bacillus anthracis	37	0.062	0	1	0	0
Enterobacter ludwigii	36	0.061	0	1	0	0
Brucella canis	33	0.056	0	1	0	0
Enterococcus faecalis	23	0.039	0	1	0	0
Enterobacter hormaechei	19	0.032	0	1	0	0
Enterococcus faecium	17	0.029	0	1	0	0
Enterobacter kobei	16	0.027	0	1	0	0
Yersinia pestis	11	0.019	0	1	0	0
Aeromonas hydrophila	10	0.017	0	1	0	0
Brucella ovis	9	0.015	0	1	0	0
Escherichia coli	7	0.012	0	1	0	0
Streptococcus parauberis	6	0.01	0	1	0	0
Citrobacter freundii	6	0.01	0	1	0	0
Acinetobacter baumannii	6	0.01	0	1	0	0
Acinetobacter lwoffii	6	0.01	0	1	0	0
Plesiomonas shigelloides	4	0.007	0	1	0	0
Yersinia enterocolitica	4	0.007	0	1	0	0
Klebsiella oxytoca	4	0.007	0	1	0	0
Flavobacterium meningosepticum	4	0.007	0	1	0	0
Brucella neotomae	3	0.005	0	1	0	0
Streptococcus pseudoporcinus	3	0.005	0	1	0	0
Yersinia pseudotuberculosis	3	0.005	0	1	0	0
Streptococcus equinus	2	0.003	0	1	0	0
Streptococcus alactolyticus	2	0.003	0	1	0	0
Streptococcus australis	2	0.003	0	1	0	0
Streptococcus suis	1	0.002	0	1	0	0
Aeromonas punctata	1	0.002	0	1	0	0
Streptococcus vestibularis	1	0.002	0	1	0	0
Streptococcus peroris	1	0.002	0	1	0	0
Enterobacter mori	1	0.002	0	1	0	0
Staphylococcus aureus	1	0.002	0	1	0	0
Nocardia farcinica	1	0.002	0	1	0	0
Salmonella enterica	1	0.002	0	1	0	0
Pseudomonas aeruginosa	420	0.98	0	0	0	0
Staphylococcus epidermidis	103	0.24	0	0	0	0
Afipia broomeae	67	0.156	0	0	0	0
Nocardia farcinica	39	0.091	0	0	0	0
Citrobacter freundii	39	0.091	0	0	0	0
Acinetobacter lwoffii	31	0.072	0	0	0	0
Bacillus cereus	27	0.063	0	0	0	0
Afipia lausannensis	16	0.037	0	0	0	0
Afipia birgiae	15	0.035	0	0	0	0
Afipia massiliensis	13	0.03	0	0	0	0
Enterobacter asburiae	11	0.026	0	0	0	0
Mycobacterium cheloei	9	0.021	0	0	0	0
Enterococcus faecium	8	0.019	0	0	0	0
Staphylococcus aureus	7	0.016	0	0	0	0
Klebsiella pneumoniae	7	0.016	0	0	0	0
Acinetobacter baumannii	6	0.014	0	0	0	0
Brucella canis	6	0.014	0	0	0	0
Mycobacterium fortuitum	6	0.014	0	0	0	0
Streptococcus mitis	4	0.009	0	0	0	0
Streptococcus infantis	3	0.007	0	0	0	0
Escherichia coli	3	0.007	0	0	0	0
Edwardsiella tarda	2	0.005	0	0	0	0
Enterobacter hormaechei	2	0.005	0	0	0	0
Shigella flexneri	2	0.005	0	0	0	0
Streptococcus tigurinus	1	0.002	0	0	0	0
Streptococcus cristatus	1	0.002	0	0	0	0
Serratia marcescens	1	0.002	0	0	0	0
Actinomyces naeslundii	1	0.002	0	0	0	0
Flavobacterium meningosepticum	1	0.002	0	0	0	0
Vibrio fluvialis	7453	10.352	0	1	0	0
Klebsiella pneumoniae	831	1.154	0	1	0	0
Pseudomonas aeruginosa	610	0.847	0	1	0	0
Vibrio vulnificus	410	0.569	0	1	0	0
Enterobacter asburiae	264	0.367	0	1	0	0
Edwardsiella tarda	138	0.192	0	1	0	0
Enterobacter cloacae	107	0.149	0	1	0	0
Enterobacter aerogenes	88	0.122	0	1	0	0
Enterococcus faecium	41	0.057	0	1	0	0
Bacillus anthracis	39	0.054	0	1	0	0
Enterobacter ludwigii	34	0.047	0	1	0	0
Klebsiella oxytoca	25	0.035	0	1	0	0
Citrobacter freundii	17	0.024	0	1	0	0
Flavobacterium meningosepticum	13	0.018	0	1	0	0
Aeromonas hydrophila	11	0.015	0	1	0	0
Enterobacter hormaechei	10	0.014	0	1	0	0
Streptococcus equinus	9	0.013	0	1	0	0
Serratia marcescens	8	0.011	0	1	0	0
Acinetobacter baumannii	8	0.011	0	1	0	0
Streptococcus parauberis	7	0.01	0	1	0	0
Enterococcus faecalis	6	0.008	0	1	0	0
Clostridium difficile	6	0.008	0	1	0	0
Escherichia coli	6	0.008	0	1	0	0
Acinetobacter lwoffii	5	0.007	0	1	0	0
Enterobacter kobei	5	0.007	0	1	0	0
Yersinia pestis	5	0.007	0	1	0	0
Yersinia pseudotuberculosis	5	0.007	0	1	0	0
Enterobacter soli	3	0.004	0	1	0	0
Yersinia enterocolitica	3	0.004	0	1	0	0
Brucella canis	2	0.003	0	1	0	0
Aeromonas punctata	2	0.003	0	1	0	0
Brucella ovis	1	0.001	0	1	0	0
Staphylococcus epidermidis	1	0.001	0	1	0	0
Streptococcus mitis	1	0.001	0	1	0	0
Streptococcus alactolyticus	1	0.001	0	1	0	0
Morganella morganii	1	0.001	0	1	0	0
Brucella neotomae	1	0.001	0	1	0	0
Streptococcus pseudoporcinus	1	0.001	0	1	0	0
Pseudomonas aeruginosa	4619	17.371	1	0	0	0
Edwardsiella tarda	2333	8.774	1	0	0	0
Aeromonas hydrophila	100	0.376	1	0	0	0
Acinetobacter baumannii	28	0.105	1	0	0	0
Klebsiella pneumoniae	28	0.105	1	0	0	0
Bacillus cereus	22	0.083	1	0	0	0
Yersinia pestis	22	0.083	1	0	0	0
Serratia marcescens	18	0.068	1	0	0	0
Acinetobacter lwoffii	17	0.064	1	0	0	0
Yersinia pseudotuberculosis	13	0.049	1	0	0	0
Aeromonas punctata	13	0.049	1	0	0	0
Plesiomonas shigelloides	7	0.026	1	0	0	0
Yersinia enterocolitica	4	0.015	1	0	0	0
Enterobacter aerogenes	4	0.015	1	0	0	0
Enterobacter cloacae	3	0.011	1	0	0	0
Afipia broomeae	3	0.011	1	0	0	0
Enterobacter hormaechei	1	0.004	1	0	0	0
Enterobacter mori	1	0.004	1	0	0	0
Afipia massiliensis	1	0.004	1	0	0	0
Serratia liquefaciens	1	0.004	1	0	0	0
Enterobacter asburiae	1	0.004	1	0	0	0
Citrobacter freundii	1	0.004	1	0	0	0
Enterobacter ludwigii	1	0.004	1	0	0	0
Afipia birgiae	1	0.004	1	0	0	0
Enterobacter soli	1	0.004	1	0	0	0
Pseudomonas aeruginosa	231	0.802	1	0	0	0
Edwardsiella tarda	123	0.427	1	0	0	0
Yersinia pseudotuberculosis	11	0.038	1	0	0	0
Yersinia pestis	8	0.028	1	0	0	0
Acinetobacter lwoffii	8	0.028	1	0	0	0
Acinetobacter baumannii	7	0.024	1	0	0	0
Yersinia enterocolitica	6	0.021	1	0	0	0
Aeromonas hydrophila	4	0.014	1	0	0	0
Neisseria meningitidis	3	0.01	1	0	0	0
Proteus vulgaris	1	0.003	1	0	0	0
Streptococcus mitis	1	0.003	1	0	0	0
Enterococcus faecium	1	0.003	1	0	0	0
Escherichia coli	1	0.003	1	0	0	0
Staphylococcus epidermidis	1	0.003	1	0	0	0
Enterobacter cloacae	1	0.003	1	0	0	0
Pseudomonas aeruginosa	434	2.105	1	0	0	0
Edwardsiella tarda	234	1.135	1	0	0	0
Acinetobacter lwoffii	24	0.116	1	0	0	0
Yersinia pestis	17	0.082	1	0	0	0
Yersinia pseudotuberculosis	14	0.068	1	0	0	0
Acinetobacter baumannii	9	0.044	1	0	0	0
Yersinia enterocolitica	6	0.029	1	0	0	0
Aeromonas hydrophila	5	0.024	1	0	0	0
Afipia broomeae	5	0.024	1	0	0	0
Escherichia coli	4	0.019	1	0	0	0
Staphylococcus epidermidis	4	0.019	1	0	0	0
Clostridium botulinum	3	0.015	1	0	0	0
Aeromonas punctata	1	0.005	1	0	0	0
Shigella dysenteriae	1	0.005	1	0	0	0
Pseudomonas aeruginosa	443	1.126	0	0	0	0
Acinetobacter baumannii	352	0.895	0	0	0	0
Edwardsiella tarda	300	0.763	0	0	0	0
Acinetobacter lwoffii	80	0.203	0	0	0	0
Streptococcus parasanguinis	37	0.094	0	0	0	0
Actinomyces naeslundii	31	0.079	0	0	0	0
Enterobacter ludwigii	22	0.056	0	0	0	0
Enterobacter asburiae	19	0.048	0	0	0	0
Mycobacterium fortuitum	19	0.048	0	0	0	0
Mycobacterium simiae	14	0.036	0	0	0	0
Afipia broomeae	14	0.036	0	0	0	0
Klebsiella oxytoca	13	0.033	0	0	0	0
Staphylococcus epidermidis	13	0.033	0	0	0	0
Enterobacter cloacae	8	0.02	0	0	0	0
Enterobacter hormaechei	7	0.018	0	0	0	0
Escherichia coli	6	0.015	0	0	0	0
Streptococcus mitis	6	0.015	0	0	0	0
Klebsiella pneumoniae	6	0.015	0	0	0	0
Enterobacter aerogenes	5	0.013	0	0	0	0
Citrobacter freundii	5	0.013	0	0	0	0
Serratia marcescens	4	0.01	0	0	0	0
Streptococcus vestibularis	4	0.01	0	0	0	0
Streptococcus infantis	3	0.008	0	0	0	0
Streptococcus pneumoniae	2	0.005	0	0	0	0
Afipia lausannensis	2	0.005	0	0	0	0
Brucella canis	2	0.005	0	0	0	0
Streptococcus gordonii	1	0.003	0	0	0	0
Vibrio cholerae	1	0.003	0	0	0	0
Bacillus anthracis	1	0.003	0	0	0	0
Streptococcus oralis	1	0.003	0	0	0	0
Staphylococcus aureus	1	0.003	0	0	0	0
Vibrio fluvialis	8918	14.316	0	0	0	1
Pseudomonas aeruginosa	1477	2.371	0	0	0	1
Klebsiella pneumoniae	477	0.766	0	0	0	1
Vibrio vulnificus	360	0.578	0	0	0	1
Edwardsiella tarda	343	0.551	0	0	0	1
Enterobacter cloacae	97	0.156	0	0	0	1
Enterobacter aerogenes	67	0.108	0	0	0	1
Enterobacter asburiae	52	0.083	0	0	0	1
Enterobacter ludwigii	45	0.072	0	0	0	1
Bacillus anthracis	31	0.05	0	0	0	1
Enterococcus faecium	25	0.04	0	0	0	1
Enterococcus faecalis	20	0.032	0	0	0	1
Aeromonas hydrophila	19	0.03	0	0	0	1
Enterobacter hormaechei	19	0.03	0	0	0	1
Brucella canis	18	0.029	0	0	0	1
Brucella ovis	18	0.029	0	0	0	1
Citrobacter freundii	17	0.027	0	0	0	1
Klebsiella oxytoca	16	0.026	0	0	0	1
Flavobacterium meningosepticum	15	0.024	0	0	0	1
Serratia marcescens	15	0.024	0	0	0	1
Enterobacter kobei	14	0.022	0	0	0	1
Afipia broomeae	14	0.022	0	0	0	1
Acinetobacter baumannii	12	0.019	0	0	0	1
Yersinia pestis	11	0.018	0	0	0	1
Acinetobacter lwoffii	6	0.01	0	0	0	1
Yersinia pseudotuberculosis	6	0.01	0	0	0	1
Streptococcus parauberis	5	0.008	0	0	0	1
Yersinia enterocolitica	5	0.008	0	0	0	1
Streptococcus equinus	4	0.006	0	0	0	1
Brucella neotomae	4	0.006	0	0	0	1
Streptococcus mitis	3	0.005	0	0	0	1
Aeromonas punctata	3	0.005	0	0	0	1
Mycobacterium szulgai	3	0.005	0	0	0	1
Streptococcus alactolyticus	2	0.003	0	0	0	1
Afipia clevelandensis	2	0.003	0	0	0	1
Streptococcus australis	2	0.003	0	0	0	1
Escherichia coli	2	0.003	0	0	0	1
Enterobacter soli	2	0.003	0	0	0	1
Mycobacterium asiaticum	1	0.002	0	0	0	1
Streptococcus dentisani	1	0.002	0	0	0	1
Streptococcus suis	1	0.002	0	0	0	1
Afipia birgiae	1	0.002	0	0	0	1
Salmonella enterica	1	0.002	0	0	0	1
Pseudomonas aeruginosa	1562	2.954	1	0	0	0
Edwardsiella tarda	802	1.517	1	0	0	0
Acinetobacter lwoffii	97	0.183	1	0	0	0
Yersinia pestis	51	0.096	1	0	0	0
Acinetobacter baumannii	42	0.079	1	0	0	0
Yersinia pseudotuberculosis	29	0.055	1	0	0	0
Staphylococcus epidermidis	23	0.044	1	0	0	0
Aeromonas hydrophila	21	0.04	1	0	0	0
Yersinia enterocolitica	14	0.026	1	0	0	0
Plesiomonas shigelloides	11	0.021	1	0	0	0
Aeromonas punctata	6	0.011	1	0	0	0
Staphylococcus aureus	5	0.009	1	0	0	0
Bacillus cereus	5	0.009	1	0	0	0
Enterobacter cloacae	3	0.006	1	0	0	0
Klebsiella pneumoniae	3	0.006	1	0	0	0
Mycobacterium cheloei	3	0.006	1	0	0	0
Serratia marcescens	2	0.004	1	0	0	0
Enterobacter aerogenes	1	0.002	1	0	0	0
Enterobacter asburiae	1	0.002	1	0	0	0
Afipia broomeae	1	0.002	1	0	0	0
Serratia liquefaciens	1	0.002	1	0	0	0
Vibrio fluvialis	2819	4.306	0	1	0	0
Pseudomonas aeruginosa	372	0.568	0	1	0	0
Vibrio vulnificus	105	0.16	0	1	0	0
Klebsiella pneumoniae	89	0.136	0	1	0	0
Edwardsiella tarda	46	0.07	0	1	0	0
Enterobacter ludwigii	37	0.057	0	1	0	0
Enterobacter cloacae	25	0.038	0	1	0	0
Enterobacter aerogenes	18	0.027	0	1	0	0
Enterococcus faecium	13	0.02	0	1	0	0
Bacillus anthracis	11	0.017	0	1	0	0
Streptococcus vestibularis	11	0.017	0	1	0	0
Aeromonas hydrophila	10	0.015	0	1	0	0
Enterobacter asburiae	9	0.014	0	1	0	0
Afipia broomeae	9	0.014	0	1	0	0
Enterococcus faecalis	9	0.014	0	1	0	0
Haemophilus influenzae	9	0.014	0	1	0	0
Brucella canis	8	0.012	0	1	0	0
Citrobacter freundii	7	0.011	0	1	0	0
Flavobacterium meningosepticum	6	0.009	0	1	0	0
Enterobacter hormaechei	6	0.009	0	1	0	0
Streptococcus mitis	5	0.008	0	1	0	0
Brucella ovis	4	0.006	0	1	0	0
Aeromonas punctata	4	0.006	0	1	0	0
Serratia marcescens	3	0.005	0	1	0	0
Streptococcus gordonii	3	0.005	0	1	0	0
Yersinia pestis	3	0.005	0	1	0	0
Acinetobacter baumannii	3	0.005	0	1	0	0
Acinetobacter lwoffii	3	0.005	0	1	0	0
Enterobacter kobei	2	0.003	0	1	0	0
Streptococcus parauberis	2	0.003	0	1	0	0
Streptococcus lutetiensis	1	0.002	0	1	0	0
Streptococcus pseudopneumoniae	1	0.002	0	1	0	0
Streptococcus infantis	1	0.002	0	1	0	0
Streptococcus australis	1	0.002	0	1	0	0
Nocardia farcinica	1	0.002	0	1	0	0
Streptococcus lactarius	1	0.002	0	1	0	0
Mycobacterium fortuitum	1	0.002	0	1	0	0
Streptococcus oralis	1	0.002	0	1	0	0
Streptococcus equinus	1	0.002	0	1	0	0
Brucella neotomae	1	0.002	0	1	0	0
Plesiomonas shigelloides	1	0.002	0	1	0	0
Vibrio fluvialis	4617	13.493	0	0	0	1
Pseudomonas aeruginosa	786	2.297	0	0	0	1
Klebsiella pneumoniae	204	0.596	0	0	0	1
Vibrio vulnificus	174	0.509	0	0	0	1
Edwardsiella tarda	160	0.468	0	0	0	1
Enterobacter cloacae	55	0.161	0	0	0	1
Enterobacter aerogenes	25	0.073	0	0	0	1
Bacillus anthracis	22	0.064	0	0	0	1
Citrobacter freundii	18	0.053	0	0	0	1
Enterococcus faecium	18	0.053	0	0	0	1
Enterobacter ludwigii	15	0.044	0	0	0	1
Enterobacter asburiae	14	0.041	0	0	0	1
Enterococcus faecalis	13	0.038	0	0	0	1
Enterobacter kobei	13	0.038	0	0	0	1
Brucella canis	13	0.038	0	0	0	1
Aeromonas hydrophila	11	0.032	0	0	0	1
Enterobacter hormaechei	10	0.029	0	0	0	1
Yersinia pestis	6	0.018	0	0	0	1
Streptococcus equinus	6	0.018	0	0	0	1
Flavobacterium meningosepticum	5	0.015	0	0	0	1
Serratia marcescens	4	0.012	0	0	0	1
Aeromonas punctata	4	0.012	0	0	0	1
Yersinia enterocolitica	4	0.012	0	0	0	1
Yersinia pseudotuberculosis	4	0.012	0	0	0	1
Brucella ovis	4	0.012	0	0	0	1
Mycobacterium fortuitum	4	0.012	0	0	0	1
Brucella neotomae	3	0.009	0	0	0	1
Plesiomonas shigelloides	2	0.006	0	0	0	1
Streptococcus pseudoporcinus	1	0.003	0	0	0	1
Mycobacterium cheloei	1	0.003	0	0	0	1
Staphylococcus epidermidis	1	0.003	0	0	0	1
Pasteurella pneumotropica	1	0.003	0	0	0	1
Streptococcus suis	1	0.003	0	0	0	1
Streptococcus mitis	1	0.003	0	0	0	1
Streptococcus vestibularis	1	0.003	0	0	0	1
Klebsiella oxytoca	1	0.003	0	0	0	1
Mycobacterium malmoense	1	0.003	0	0	0	1
Pseudomonas aeruginosa	1260	2.858	1	0	0	0
Edwardsiella tarda	713	1.617	1	0	0	0
Acinetobacter lwoffii	91	0.206	1	0	0	0
Yersinia pestis	52	0.118	1	0	0	0
Yersinia enterocolitica	25	0.057	1	0	0	0
Yersinia pseudotuberculosis	21	0.048	1	0	0	0
Acinetobacter baumannii	16	0.036	1	0	0	0
Staphylococcus epidermidis	11	0.025	1	0	0	0
Aeromonas hydrophila	8	0.018	1	0	0	0
Afipia broomeae	7	0.016	1	0	0	0
Clostridium sordellii	4	0.009	1	0	0	0
Morganella morganii	3	0.007	1	0	0	0
Aeromonas punctata	2	0.005	1	0	0	0
Brucella ovis	2	0.005	1	0	0	0
Nocardia farcinica	2	0.005	1	0	0	0
Serratia liquefaciens	2	0.005	1	0	0	0
Escherichia coli	2	0.005	1	0	0	0
Klebsiella oxytoca	1	0.002	1	0	0	0
Brucella canis	1	0.002	1	0	0	0
Acinetobacter lwoffii	346	0.727	1	0	0	0
Pseudomonas aeruginosa	169	0.355	1	0	0	0
Afipia broomeae	74	0.156	1	0	0	0
Acinetobacter baumannii	18	0.038	1	0	0	0
Edwardsiella tarda	12	0.025	1	0	0	0
Bacillus cereus	8	0.017	1	0	0	0
Klebsiella pneumoniae	5	0.011	1	0	0	0
Staphylococcus aureus	2	0.004	1	0	0	0
Escherichia coli	2	0.004	1	0	0	0
Enterobacter ludwigii	1	0.002	1	0	0	0
Bacillus anthracis	1	0.002	1	0	0	0
Staphylococcus epidermidis	1	0.002	1	0	0	0
Enterobacter asburiae	1	0.002	1	0	0	0
Pseudomonas aeruginosa	25	0.119	1	0	0	0
Edwardsiella tarda	21	0.1	1	0	0	0
Yersinia pestis	4	0.019	1	0	0	0
Acinetobacter baumannii	2	0.01	1	0	0	0
Staphylococcus aureus	2	0.01	1	0	0	0
Staphylococcus epidermidis	1	0.005	1	0	0	0
Acinetobacter lwoffii	1	0.005	1	0	0	0
Pseudomonas aeruginosa	75	0.16	1	0	0	0
Acinetobacter lwoffii	15	0.032	1	0	0	0
Afipia broomeae	14	0.03	1	0	0	0
Pasteurella multocida	11	0.023	1	0	0	0
Klebsiella pneumoniae	11	0.023	1	0	0	0
Enterobacter cloacae	4	0.009	1	0	0	0
Mycobacterium cheloei	4	0.009	1	0	0	0
Enterobacter aerogenes	2	0.004	1	0	0	0
Edwardsiella tarda	2	0.004	1	0	0	0
Acinetobacter baumannii	2	0.004	1	0	0	0
Enterobacter asburiae	2	0.004	1	0	0	0
Afipia birgiae	1	0.002	1	0	0	0
Enterobacter ludwigii	1	0.002	1	0	0	0
Enterococcus faecium	1	0.002	1	0	0	0
Afipia clevelandensis	1	0.002	1	0	0	0
Afipia massiliensis	1	0.002	1	0	0	0
Pseudomonas aeruginosa	266	0.522	1	0	0	0
Afipia broomeae	90	0.177	1	0	0	0
Acinetobacter lwoffii	33	0.065	1	0	0	0
Edwardsiella tarda	15	0.029	1	0	0	0
Mycobacterium cheloei	13	0.026	1	0	0	0
Enterobacter ludwigii	12	0.024	1	0	0	0
Aeromonas hydrophila	9	0.018	1	0	0	0
Escherichia coli	9	0.018	1	0	0	0
Klebsiella pneumoniae	8	0.016	1	0	0	0
Nocardia farcinica	7	0.014	1	0	0	0
Afipia massiliensis	6	0.012	1	0	0	0
Afipia clevelandensis	5	0.01	1	0	0	0
Acinetobacter baumannii	4	0.008	1	0	0	0
Enterobacter hormaechei	3	0.006	1	0	0	0
Enterobacter cloacae	3	0.006	1	0	0	0
Bacillus cereus	3	0.006	1	0	0	0
Vibrio vulnificus	3	0.006	1	0	0	0
Plesiomonas shigelloides	2	0.004	1	0	0	0
Streptococcus vestibularis	2	0.004	1	0	0	0
Afipia lausannensis	2	0.004	1	0	0	0
Staphylococcus aureus	2	0.004	1	0	0	0
Enterobacter aerogenes	2	0.004	1	0	0	0
Afipia birgiae	1	0.002	1	0	0	0
Pseudomonas aeruginosa	283	0.388	1	0	0	0
Edwardsiella tarda	115	0.158	1	0	0	0
Plesiomonas shigelloides	25	0.034	1	0	0	0
Acinetobacter lwoffii	16	0.022	1	0	0	0
Yersinia pestis	16	0.022	1	0	0	0
Acinetobacter baumannii	7	0.01	1	0	0	0
Afipia broomeae	3	0.004	1	0	0	0
Staphylococcus epidermidis	3	0.004	1	0	0	0
Yersinia pseudotuberculosis	3	0.004	1	0	0	0
Aeromonas hydrophila	2	0.003	1	0	0	0
Klebsiella pneumoniae	2	0.003	1	0	0	0
Yersinia enterocolitica	2	0.003	1	0	0	0
Enterobacter cloacae	1	0.001	1	0	0	0
Enterobacter hormaechei	1	0.001	1	0	0	0
Enterococcus faecalis	1	0.001	1	0	0	0
Afipia broomeae	34	0.064	1	0	0	0
Pseudomonas aeruginosa	23	0.043	1	0	0	0
Nocardia farcinica	4	0.007	1	0	0	0
Edwardsiella tarda	4	0.007	1	0	0	0
Acinetobacter baumannii	4	0.007	1	0	0	0
Klebsiella pneumoniae	3	0.006	1	0	0	0
Plesiomonas shigelloides	3	0.006	1	0	0	0
Staphylococcus epidermidis	2	0.004	1	0	0	0
Acinetobacter lwoffii	2	0.004	1	0	0	0
Enterobacter asburiae	2	0.004	1	0	0	0
Mycobacterium cheloei	2	0.004	1	0	0	0
Enterococcus faecium	1	0.002	1	0	0	0
Staphylococcus aureus	1	0.002	1	0	0	0
Enterobacter ludwigii	1	0.002	1	0	0	0
Enterobacter cloacae	1	0.002	1	0	0	0
Enterobacter aerogenes	1	0.002	1	0	0	0
Pseudomonas aeruginosa	765	2.096	1	0	0	0
Afipia broomeae	152	0.417	1	0	0	0
Plesiomonas shigelloides	95	0.26	1	0	0	0
Edwardsiella tarda	93	0.255	1	0	0	0
Aeromonas hydrophila	78	0.214	1	0	0	0
Yersinia pestis	59	0.162	1	0	0	0
Acinetobacter lwoffii	42	0.115	1	0	0	0
Vibrio vulnificus	40	0.11	1	0	0	0
Yersinia pseudotuberculosis	36	0.099	1	0	0	0
Yersinia enterocolitica	23	0.063	1	0	0	0
Klebsiella pneumoniae	19	0.052	1	0	0	0
Aeromonas punctata	14	0.038	1	0	0	0
Acinetobacter baumannii	12	0.033	1	0	0	0
Enterobacter asburiae	7	0.019	1	0	0	0
Enterobacter cloacae	5	0.014	1	0	0	0
Gardnerella vaginalis	2	0.005	1	0	0	0
Streptococcus vestibularis	2	0.005	1	0	0	0
Afipia birgiae	2	0.005	1	0	0	0
Enterobacter aerogenes	2	0.005	1	0	0	0
Serratia liquefaciens	2	0.005	1	0	0	0
Afipia massiliensis	2	0.005	1	0	0	0
Enterococcus faecium	2	0.005	1	0	0	0
Enterobacter mori	1	0.003	1	0	0	0
Nocardia farcinica	1	0.003	1	0	0	0
Afipia lausannensis	1	0.003	1	0	0	0
Mycobacterium tuberculosis	1	0.003	1	0	0	0
Mycobacterium bovis	1	0.003	1	0	0	0
Enterobacter ludwigii	1	0.003	1	0	0	0
Pseudomonas aeruginosa	123	0.213	1	0	0	0
Klebsiella pneumoniae	24	0.042	1	0	0	0
Afipia broomeae	10	0.017	1	0	0	0
Edwardsiella tarda	7	0.012	1	0	0	0
Enterococcus faecium	4	0.007	1	0	0	0
Aeromonas hydrophila	3	0.005	1	0	0	0
Enterobacter cloacae	2	0.003	1	0	0	0
Bacillus cereus	2	0.003	1	0	0	0
Enterobacter asburiae	2	0.003	1	0	0	0
Enterobacter aerogenes	1	0.002	1	0	0	0
Enterobacter ludwigii	1	0.002	1	0	0	0
Staphylococcus aureus	1	0.002	1	0	0	0
Vibrio vulnificus	1	0.002	1	0	0	0
Mycobacterium cheloei	1	0.002	1	0	0	0
Enterobacter hormaechei	1	0.002	1	0	0	0
Afipia clevelandensis	1	0.002	1	0	0	0
Afipia lausannensis	1	0.002	1	0	0	0
Afipia massiliensis	1	0.002	1	0	0	0
Afipia birgiae	1	0.002	1	0	0	0
Acinetobacter lwoffii	1	0.002	1	0	0	0
Pseudomonas aeruginosa	1966	6.549	1	0	0	0
Edwardsiella tarda	1047	3.488	1	0	0	0
Yersinia pestis	55	0.183	1	0	0	0
Acinetobacter lwoffii	55	0.183	1	0	0	0
Yersinia pseudotuberculosis	37	0.123	1	0	0	0
Acinetobacter baumannii	25	0.083	1	0	0	0
Staphylococcus epidermidis	17	0.057	1	0	0	0
Yersinia enterocolitica	14	0.047	1	0	0	0
Aeromonas hydrophila	13	0.043	1	0	0	0
Afipia broomeae	8	0.027	1	0	0	0
Klebsiella pneumoniae	8	0.027	1	0	0	0
Escherichia coli	7	0.023	1	0	0	0
Aeromonas punctata	6	0.02	1	0	0	0
Enterobacter cloacae	3	0.01	1	0	0	0
Serratia marcescens	3	0.01	1	0	0	0
Bacillus cereus	3	0.01	1	0	0	0
Prevotella intermedia	3	0.01	1	0	0	0
Enterobacter aerogenes	3	0.01	1	0	0	0
Staphylococcus aureus	3	0.01	1	0	0	0
Afipia clevelandensis	2	0.007	1	0	0	0
Afipia massiliensis	2	0.007	1	0	0	0
Bordetella parapertussis	2	0.007	1	0	0	0
Bordetella bronchiseptica	1	0.003	1	0	0	0
Enterobacter hormaechei	1	0.003	1	0	0	0
Afipia birgiae	1	0.003	1	0	0	0
Plesiomonas shigelloides	1	0.003	1	0	0	0
Afipia lausannensis	1	0.003	1	0	0	0
Flavobacterium meningosepticum	1	0.003	1	0	0	0
Proteus vulgaris	1	0.003	1	0	0	0
Afipia broomeae	13	0.026	1	0	0	0
Acinetobacter baumannii	6	0.012	1	0	0	0
Pseudomonas aeruginosa	4	0.008	1	0	0	0
Edwardsiella tarda	1	0.002	1	0	0	0
Mycobacterium fortuitum	1	0.002	1	0	0	0
Klebsiella pneumoniae	1	0.002	1	0	0	0
Pseudomonas aeruginosa	1379	5.137	1	0	0	0
Edwardsiella tarda	835	3.111	1	0	0	0
Acinetobacter lwoffii	107	0.399	1	0	0	0
Yersinia pestis	81	0.302	1	0	0	0
Yersinia pseudotuberculosis	39	0.145	1	0	0	0
Yersinia enterocolitica	31	0.115	1	0	0	0
Aeromonas hydrophila	26	0.097	1	0	0	0
Acinetobacter baumannii	25	0.093	1	0	0	0
Staphylococcus epidermidis	23	0.086	1	0	0	0
Escherichia coli	12	0.045	1	0	0	0
Nocardia farcinica	10	0.037	1	0	0	0
Afipia broomeae	6	0.022	1	0	0	0
Enterobacter cloacae	5	0.019	1	0	0	0
Klebsiella pneumoniae	5	0.019	1	0	0	0
Mycobacterium fortuitum	4	0.015	1	0	0	0
Serratia liquefaciens	4	0.015	1	0	0	0
Aeromonas punctata	4	0.015	1	0	0	0
Corynebacterium bovis	3	0.011	1	0	0	0
Afipia massiliensis	1	0.004	1	0	0	0
Plesiomonas shigelloides	1	0.004	1	0	0	0
Enterobacter aerogenes	1	0.004	1	0	0	0
Providencia rettgeri	1	0.004	1	0	0	0
Enterobacter asburiae	1	0.004	1	0	0	0
Bordetella bronchiseptica	1	0.004	1	0	0	0
Afipia birgiae	1	0.004	1	0	0	0
Flavobacterium meningosepticum	1	0.004	1	0	0	0
Enterobacter ludwigii	1	0.004	1	0	0	0
Pseudomonas aeruginosa	2140	4.13	1	0	0	0
Edwardsiella tarda	1210	2.335	1	0	0	0
Yersinia pestis	101	0.195	1	0	0	0
Acinetobacter lwoffii	97	0.187	1	0	0	0
Afipia broomeae	68	0.131	1	0	0	0
Acinetobacter baumannii	55	0.106	1	0	0	0
Yersinia pseudotuberculosis	48	0.093	1	0	0	0
Yersinia enterocolitica	34	0.066	1	0	0	0
Serratia marcescens	33	0.064	1	0	0	0
Afipia massiliensis	21	0.041	1	0	0	0
Staphylococcus epidermidis	20	0.039	1	0	0	0
Aeromonas hydrophila	16	0.031	1	0	0	0
Afipia birgiae	11	0.021	1	0	0	0
Afipia clevelandensis	8	0.015	1	0	0	0
Plesiomonas shigelloides	8	0.015	1	0	0	0
Escherichia coli	8	0.015	1	0	0	0
Aeromonas punctata	6	0.012	1	0	0	0
Brucella canis	6	0.012	1	0	0	0
Bacillus cereus	5	0.01	1	0	0	0
Mycobacterium tuberculosis	3	0.006	1	0	0	0
Klebsiella pneumoniae	3	0.006	1	0	0	0
Brucella ovis	3	0.006	1	0	0	0
Bordetella bronchiseptica	3	0.006	1	0	0	0
Afipia lausannensis	3	0.006	1	0	0	0
Mycobacterium fortuitum	2	0.004	1	0	0	0
Staphylococcus aureus	2	0.004	1	0	0	0
Nocardia farcinica	2	0.004	1	0	0	0
Mycobacterium cheloei	2	0.004	1	0	0	0
Bordetella parapertussis	1	0.002	1	0	0	0
Enterobacter cloacae	1	0.002	1	0	0	0
Streptococcus oralis	1	0.002	1	0	0	0
Enterobacter asburiae	1	0.002	1	0	0	0
Pseudomonas aeruginosa	67	0.128	1	0	0	0
Afipia broomeae	16	0.03	1	0	0	0
Edwardsiella tarda	9	0.017	1	0	0	0
Acinetobacter lwoffii	4	0.008	1	0	0	0
Bacillus cereus	4	0.008	1	0	0	0
Acinetobacter baumannii	4	0.008	1	0	0	0
Escherichia coli	4	0.008	1	0	0	0
Streptococcus mitis	4	0.008	1	0	0	0
Enterobacter cloacae	3	0.006	1	0	0	0
Nocardia farcinica	3	0.006	1	0	0	0
Streptococcus oralis	2	0.004	1	0	0	0
Aeromonas hydrophila	2	0.004	1	0	0	0
Enterobacter ludwigii	1	0.002	1	0	0	0
Staphylococcus aureus	1	0.002	1	0	0	0
Enterobacter aerogenes	1	0.002	1	0	0	0
Afipia clevelandensis	1	0.002	1	0	0	0
Afipia lausannensis	1	0.002	1	0	0	0
Afipia birgiae	1	0.002	1	0	0	0
Pseudomonas aeruginosa	58	0.191	1	0	0	0
Edwardsiella tarda	23	0.076	1	0	0	0
Yersinia pestis	2	0.007	1	0	0	0
Yersinia enterocolitica	1	0.003	1	0	0	0
Yersinia pseudotuberculosis	1	0.003	1	0	0	0
Acinetobacter baumannii	1	0.003	1	0	0	0
Staphylococcus epidermidis	1	0.003	1	0	0	0
Acinetobacter lwoffii	1	0.003	1	0	0	0
Aeromonas hydrophila	1	0.003	1	0	0	0
Pseudomonas aeruginosa	3093	9.354	1	0	0	0
Edwardsiella tarda	1555	4.703	1	0	0	0
Yersinia pestis	123	0.372	1	0	0	0
Acinetobacter lwoffii	114	0.345	1	0	0	0
Acinetobacter baumannii	70	0.212	1	0	0	0
Yersinia pseudotuberculosis	63	0.191	1	0	0	0
Yersinia enterocolitica	49	0.148	1	0	0	0
Aeromonas hydrophila	47	0.142	1	0	0	0
Staphylococcus epidermidis	37	0.112	1	0	0	0
Escherichia coli	35	0.106	1	0	0	0
Klebsiella pneumoniae	16	0.048	1	0	0	0
Enterobacter cloacae	12	0.036	1	0	0	0
Flavobacterium meningosepticum	11	0.033	1	0	0	0
Enterobacter ludwigii	7	0.021	1	0	0	0
Mycobacterium cheloei	6	0.018	1	0	0	0
Serratia liquefaciens	6	0.018	1	0	0	0
Citrobacter freundii	5	0.015	1	0	0	0
Bacillus cereus	5	0.015	1	0	0	0
Prevotella ruminicola	5	0.015	1	0	0	0
Enterobacter asburiae	5	0.015	1	0	0	0
Enterobacter hormaechei	4	0.012	1	0	0	0
Aeromonas punctata	4	0.012	1	0	0	0
Plesiomonas shigelloides	4	0.012	1	0	0	0
Enterobacter aerogenes	3	0.009	1	0	0	0
Prevotella melaninogenica	3	0.009	1	0	0	0
Shigella boydii	2	0.006	1	0	0	0
Shigella flexneri	1	0.003	1	0	0	0
Streptococcus mutans	1	0.003	1	0	0	0
Brucella ovis	1	0.003	1	0	0	0
Brucella canis	1	0.003	1	0	0	0
Bacillus anthracis	1	0.003	1	0	0	0
Mycobacterium fortuitum	1	0.003	1	0	0	0
Pseudomonas aeruginosa	4619	17.371	1	0	0	0
Edwardsiella tarda	2333	8.774	1	0	0	0
Aeromonas hydrophila	100	0.376	1	0	0	0
Acinetobacter baumannii	28	0.105	1	0	0	0
Klebsiella pneumoniae	28	0.105	1	0	0	0
Bacillus cereus	22	0.083	1	0	0	0
Yersinia pestis	22	0.083	1	0	0	0
Serratia marcescens	18	0.068	1	0	0	0
Acinetobacter lwoffii	17	0.064	1	0	0	0
Yersinia pseudotuberculosis	13	0.049	1	0	0	0
Aeromonas punctata	13	0.049	1	0	0	0
Plesiomonas shigelloides	7	0.026	1	0	0	0
Yersinia enterocolitica	4	0.015	1	0	0	0
Enterobacter aerogenes	4	0.015	1	0	0	0
Enterobacter cloacae	3	0.011	1	0	0	0
Afipia broomeae	3	0.011	1	0	0	0
Enterobacter hormaechei	1	0.004	1	0	0	0
Enterobacter mori	1	0.004	1	0	0	0
Afipia massiliensis	1	0.004	1	0	0	0
Serratia liquefaciens	1	0.004	1	0	0	0
Enterobacter asburiae	1	0.004	1	0	0	0
Citrobacter freundii	1	0.004	1	0	0	0
Enterobacter ludwigii	1	0.004	1	0	0	0
Afipia birgiae	1	0.004	1	0	0	0
Enterobacter soli	1	0.004	1	0	0	0
Pseudomonas aeruginosa	366	0.632	1	0	0	0
Edwardsiella tarda	176	0.304	1	0	0	0
Acinetobacter lwoffii	17	0.029	1	0	0	0
Klebsiella pneumoniae	16	0.028	1	0	0	0
Yersinia pestis	14	0.024	1	0	0	0
Yersinia enterocolitica	7	0.012	1	0	0	0
Staphylococcus epidermidis	3	0.005	1	0	0	0
Yersinia pseudotuberculosis	3	0.005	1	0	0	0
Escherichia coli	2	0.003	1	0	0	0
Aeromonas hydrophila	1	0.002	1	0	0	0
Enterobacter aerogenes	1	0.002	1	0	0	0
Plesiomonas shigelloides	1	0.002	1	0	0	0
Pseudomonas aeruginosa	1051	2.139	1	0	0	0
Edwardsiella tarda	595	1.211	1	0	0	0
Yersinia pestis	46	0.094	1	0	0	0
Acinetobacter lwoffii	38	0.077	1	0	0	0
Yersinia pseudotuberculosis	23	0.047	1	0	0	0
Yersinia enterocolitica	20	0.041	1	0	0	0
Acinetobacter baumannii	18	0.037	1	0	0	0
Escherichia coli	13	0.026	1	0	0	0
Aeromonas hydrophila	8	0.016	1	0	0	0
Staphylococcus epidermidis	5	0.01	1	0	0	0
Klebsiella pneumoniae	5	0.01	1	0	0	0
Bacillus cereus	5	0.01	1	0	0	0
Plesiomonas shigelloides	4	0.008	1	0	0	0
Corynebacterium minutissimum	2	0.004	1	0	0	0
Brucella ovis	2	0.004	1	0	0	0
Aeromonas punctata	2	0.004	1	0	0	0
Afipia broomeae	2	0.004	1	0	0	0
Brucella canis	2	0.004	1	0	0	0
Enterobacter hormaechei	1	0.002	1	0	0	0
Shigella boydii	1	0.002	1	0	0	0
Afipia massiliensis	1	0.002	1	0	0	0
Pseudomonas aeruginosa	880	3.141	1	0	0	0
Edwardsiella tarda	475	1.695	1	0	0	0
Acinetobacter baumannii	175	0.625	1	0	0	0
Yersinia pestis	50	0.178	1	0	0	0
Acinetobacter lwoffii	37	0.132	1	0	0	0
Yersinia pseudotuberculosis	21	0.075	1	0	0	0
Klebsiella pneumoniae	15	0.054	1	0	0	0
Yersinia enterocolitica	14	0.05	1	0	0	0
Serratia marcescens	8	0.029	1	0	0	0
Staphylococcus epidermidis	8	0.029	1	0	0	0
Enterobacter cloacae	6	0.021	1	0	0	0
Plesiomonas shigelloides	5	0.018	1	0	0	0
Afipia broomeae	4	0.014	1	0	0	0
Flavobacterium meningosepticum	4	0.014	1	0	0	0
Aeromonas hydrophila	4	0.014	1	0	0	0
Bacillus anthracis	4	0.014	1	0	0	0
Enterobacter aerogenes	4	0.014	1	0	0	0
Enterobacter ludwigii	3	0.011	1	0	0	0
Enterobacter asburiae	2	0.007	1	0	0	0
Escherichia coli	1	0.004	1	0	0	0
Enterobacter hormaechei	1	0.004	1	0	0	0
