# Supplementary material for: Identification of Opportunistic Pathogens on the Skin of Salamanders for Use as Molecular Targets of a De Novo Design of Multitarget Anti‐Bd Proteins
Source: Int J Microbiol. 2026 Apr 20;2026:5903624. doi: 10.1155/ijm/5903624 (PMC13093180; doi:10.1155/ijm/5903624)
Supplement: Supplementary file 1 — Supporting Information Additional supporting information can be found online in the Supporting Information section. [file IJM-2026-5903624-s001.zip › Table S2 Energy values for sequence.xlsx]

## Sheet: SEGMENTOBD9LC5
Chain	#n	sequence	ΔΔF_adj	-/S/B
A	1	GLVIAFSNQGSGGSG	-7.14	S
A	20	GLVIAFSNQGSGGSG	-7.14	S
A	2	LVIAFSNQGSGGSGS	-6.24	-
A	3	VIAFSNQGSGGSGSG	-5.55	-
A	4	IAFSNQGSGGSGSGG	-6.5	S
A	5	AFSNQGSGGSGSGGS	-3.64	-
A	6	FSNQGSGGSGSGGSG	-3.13	-
A	7	SNQGSGGSGSGGSGL	-3.94	-
A	8	NQGSGGSGSGGSGLV	-4.32	-
A	9	QGSGGSGSGGSGLVI	-4.67	-
A	10	GSGGSGSGGSGLVIA	-5.71	-
A	11	SGGSGSGGSGLVIAF	-8.43	S
A	12	GGSGSGGSGLVIAFS	-10.23	B
A	13	GSGSGGSGLVIAFSN	-8.3	S
A	14	SGSGGSGLVIAFSNQ	-6.48	S
A	15	GSGGSGLVIAFSNQG	-10.36	B
A	29	GSGGSGLVIAFSNQG	-10.36	B
A	16	SGGSGLVIAFSNQGS	-9.12	S
A	30	SGGSGLVIAFSNQGS	-9.12	S
A	17	GGSGLVIAFSNQGSG	-6.7	S
A	31	GGSGLVIAFSNQGSG	-6.7	S
A	18	GSGLVIAFSNQGSGG	-8.16	S
A	32	GSGLVIAFSNQGSGG	-8.16	S
A	19	SGLVIAFSNQGSGGS	-8.9	S
A	33	SGLVIAFSNQGSGGS	-8.9	S
A	21	LVIAFSNQGSGGSGL	-7.98	S
A	22	VIAFSNQGSGGSGLV	-9.34	S
A	23	IAFSNQGSGGSGLVI	-10.13	B
A	24	AFSNQGSGGSGLVIA	-7.34	S
A	25	FSNQGSGGSGLVIAF	-10.45	B
A	26	SNQGSGGSGLVIAFS	-8.9	S
A	27	NQGSGGSGLVIAFSN	-6.76	S
A	28	QGSGGSGLVIAFSNQ	-6.48	S
A	34	GLVIAFSNQGSGGSK	-7.96	S
A	35	LVIAFSNQGSGGSKA	-7.5	S
A	36	VIAFSNQGSGGSKAA	-8.06	S
A	37	IAFSNQGSGGSKAAA	-7.92	S
A	38	AFSNQGSGGSKAAAK	-6.51	S
A	39	FSNQGSGGSKAAAKW	-7.95	S
A	40	SNQGSGGSKAAAKWL	-9.84	S					Chain	#n	sequence	ΔΔF_adj	-/S/B
A	41	NQGSGGSKAAAKWLL	-8.99	S					A	12	GGSGSGGSGLVIAFS	-10.23	B
A	42	QGSGGSKAAAKWLLK	-8.96	S					A	15	GSGGSGLVIAFSNQG	-10.36	B
A	43	GSGGSKAAAKWLLKI	-13.34	B					A	29	GSGGSGLVIAFSNQG	-10.36	B
A	44	SGGSKAAAKWLLKII	-15.03	B					A	23	IAFSNQGSGGSGLVI	-10.13	B
A	45	GGSKAAAKWLLKIIK	-15.69	B					A	25	FSNQGSGGSGLVIAF	-10.45	B
A	46	GSKAAAKWLLKIIKC	-15.54	B					A	43	GSGGSKAAAKWLLKI	-13.34	B
A	47	SKAAAKWLLKIIKCC	-16.77	B					A	44	SGGSKAAAKWLLKII	-15.03	B
A	48	KAAAKWLLKIIKCCP	-20.19	B					A	45	GGSKAAAKWLLKIIK	-15.69	B
A	49	AAAKWLLKIIKCCPC	-19.32	B					A	46	GSKAAAKWLLKIIKC	-15.54	B
A	50	AAKWLLKIIKCCPCC	-18.4	B					A	47	SKAAAKWLLKIIKCC	-16.77	B
									A	48	KAAAKWLLKIIKCCP	-20.19	B
									A	49	AAAKWLLKIIKCCPC	-19.32	B
									A	50	AAKWLLKIIKCCPCC	-18.4	B

## Sheet: AMINOACIDOBD9LC5
Chain	#n	aminoacid	SASA	ΔΔF_adj	-/S/B
A	1	G	0.33	-7.14	S	.	-
A	2	L	0.45	-6.69	S	.	-
A	3	V	0.48	-6.31	-	.	-
A	4	I	0.46	-6.36	-	.	-
A	5	A	0.52	-5.81	-	.	-
A	6	F	0.58	-5.37	-	.	-
A	7	S	0.64	-5.16	-	.	-
A	8	N	0.63	-5.06	-	.	-
A	9	Q	0.62	-5.01	-	.	-
A	10	G	0.65	-5.08	-	.	-
A	11	S	0.61	-5.39	-	.	-
A	12	G	0.67	-5.79	-	.	-
A	13	G	0.64	-5.98	-	.	-
A	14	S	0.53	-6.02	-	.	-
A	15	G	0.47	-6.31	-	.	-
A	16	S	0.41	-6.44	S	.	-
A	17	G	0.45	-6.47	S	.	-
A	18	G	0.47	-6.65	S	.	-
A	19	S	0.4	-6.81	S	.	-
A	20	G	0.37	-7.04	S	.	-
A	21	L	0.24	-7.36	S	.	-
A	22	V	0.31	-7.72	S	.	-
A	23	I	0.38	-8.11	S	.	-
A	24	A	0.6	-8.29	S	.	-
A	25	F	0.66	-8.6	S	.	-
A	26	S	0.71	-8.64	S	.	-
A	27	N	0.69	-8.4	S	.	-
A	28	Q	0.72	-8.28	S	.	-
A	29	G	0.79	-8.54	S	.	-
A	30	S	0.81	-8.46	S	A	S
A	31	G	0.75	-8.3	S	.	-
A	32	G	0.76	-8.39	S	.	-
A	33	S	0.59	-8.44	S	.	-
A	34	G	0.53	-8.38	S	.	-
A	35	L	0.5	-8.41	S	.	-
A	36	V	0.52	-8.41	S	.	-
A	37	I	0.53	-8.32	S	.	-
A	38	A	0.58	-8.07	S	.	-
A	39	F	0.58	-8.12	S	.	-
A	40	S	0.66	-8.07	S	.	-
A	41	N	0.59	-8.08	S	.	-
A	42	Q	0.58	-8.23	S	.	-
A	43	G	0.61	-8.69	S	.	-
A	44	S	0.72	-9	S	.	-
A	45	G	0.7	-9.43	S	.	-			Chain	#n	aminoacid	SASA	ΔΔF_adj	-/S/B
A	46	G	0.67	-10.02	B	.	-			A	46	G	0.67	-10.02	B	.	-
A	47	S	0.53	-10.6	B	.	-			A	47	S	0.53	-10.6	B	.	-
A	48	K	0.64	-11.35	B	.	-			A	48	K	0.64	-11.35	B	.	-
A	49	A	0.69	-12.11	B	.	-			A	49	A	0.69	-12.11	B	.	-
A	50	A	0.69	-12.83	B	.	-			A	50	A	0.69	-12.83	B	.	-
A	51	A	0.73	-13.18	B	.	-			A	51	A	0.73	-13.18	B	.	-
A	52	K	0.81	-13.58	B	A	B			A	52	K	0.81	-13.58	B	A	B
A	53	W	0.63	-14.17	B	.	-			A	53	W	0.63	-14.17	B	.	-
A	54	L	0.58	-14.73	B	.	-			A	54	L	0.58	-14.73	B	.	-
A	55	L	0.74	-15.22	B	.	-			A	55	L	0.74	-15.22	B	.	-
A	56	K	0.83	-15.92	B	A	B			A	56	K	0.83	-15.92	B	A	B
A	57	I	0.73	-16.79	B	.	-			A	57	I	0.73	-16.79	B	.	-
A	58	I	0.67	-17.28	B	.	-			A	58	I	0.67	-17.28	B	.	-
A	59	K	0.73	-17.65	B	.	-			A	59	K	0.73	-17.65	B	.	-
A	60	C	0.77	-18.04	B	.	-			A	60	C	0.77	-18.04	B	.	-
A	61	C	0.75	-18.67	B	.	-			A	61	C	0.75	-18.67	B	.	-
A	62	P	0.8	-19.3	B	A	B			A	62	P	0.8	-19.3	B	A	B
A	63	C	0.9	-18.86	B	A	B			A	63	C	0.9	-18.86	B	A	B
A	64	C	0.8	-18.4	B	.	-			A	64	C	0.8	-18.4	B	.	-
										Chain	#n	aminoacid	SASA	ΔΔF_adj	-/S/B
										A	46	G	0.67	-10.02	B	.	-
										A	47	S	0.53	-10.6	B	.	-
										A	48	K	0.64	-11.35	B	.	-
										A	49	A	0.69	-12.11	B	.	-

## Sheet: Hoja3
		Chain	#n	aminoacid	SASA	ΔΔF_adj	-/S/B
		A	46	G	0.67	-10.02	B
		A	47	S	0.53	-10.6	B
		A	48	K	0.64	-11.35	B
		A	49	A	0.69	-12.11	B

## Sheet: SEGMENTOBD12LC5
Chain	#n	sequence	ΔΔF_adj	-/S/B
A	1	NDLCRWWRWWRRWWW	-20.14	B
A	2	DLCRWWRWWRRWWWG	-22.29	B
A	3	LCRWWRWWRRWWWGS	-17.98	B
A	4	CRWWRWWRRWWWGSG	-18.24	B
A	5	RWWRWWRRWWWGSGG	-20.18	B
A	21	RWWRWWRRWWWGSGG	-20.18	B
A	37	RWWRWWRRWWWGSGG	-20.18	B
A	6	WWRWWRRWWWGSGGS	-14.65	B
A	22	WWRWWRRWWWGSGGS	-14.65	B
A	38	WWRWWRRWWWGSGGS	-14.65	B
A	7	WRWWRRWWWGSGGSR	-13.51	B
A	23	WRWWRRWWWGSGGSR	-13.51	B
A	8	RWWRRWWWGSGGSRW	-15.93	B
A	24	RWWRRWWWGSGGSRW	-15.93	B
A	9	WWRRWWWGSGGSRWW	-18.22	B
A	25	WWRRWWWGSGGSRWW	-18.22	B
A	10	WRRWWWGSGGSRWWR	-17.71	B
A	26	WRRWWWGSGGSRWWR	-17.71	B
A	11	RRWWWGSGGSRWWRW	-16.07	B
A	27	RRWWWGSGGSRWWRW	-16.07	B
A	12	RWWWGSGGSRWWRWW	-19.95	B
A	28	RWWWGSGGSRWWRWW	-19.95	B
A	13	WWWGSGGSRWWRWWR	-20.64	B
A	29	WWWGSGGSRWWRWWR	-20.64	B
A	14	WWGSGGSRWWRWWRR	-19.13	B
A	30	WWGSGGSRWWRWWRR	-19.13	B
A	15	WGSGGSRWWRWWRRW	-15.72	B
A	31	WGSGGSRWWRWWRRW	-15.72	B
A	16	GSGGSRWWRWWRRWW	-19.11	B
A	32	GSGGSRWWRWWRRWW	-19.11	B
A	17	SGGSRWWRWWRRWWW	-20.2	B
A	33	SGGSRWWRWWRRWWW	-20.2	B
A	18	GGSRWWRWWRRWWWG	-20.41	B
A	34	GGSRWWRWWRRWWWG	-20.41	B
A	19	GSRWWRWWRRWWWGS	-15.6	B
A	35	GSRWWRWWRRWWWGS	-15.6	B
A	20	SRWWRWWRRWWWGSG	-17.92	B
A	36	SRWWRWWRRWWWGSG	-17.92	B
A	39	WRWWRRWWWGSGGSK	-13.4	B
A	40	RWWRRWWWGSGGSKA	-14.51	B
A	41	WWRRWWWGSGGSKAA	-14.26	B
A	42	WRRWWWGSGGSKAAA	-12.48	B
A	43	RRWWWGSGGSKAAAK	-11.34	B
A	44	RWWWGSGGSKAAAKW	-14.67	B
A	45	WWWGSGGSKAAAKWL	-16.76	B
A	46	WWGSGGSKAAAKWLL	-15.11	B
A	47	WGSGGSKAAAKWLLK	-13.02	B
A	48	GSGGSKAAAKWLLKI	-13.34	B
A	49	SGGSKAAAKWLLKII	-15.03	B
A	50	GGSKAAAKWLLKIIK	-15.69	B
A	51	GSKAAAKWLLKIIKC	-15.54	B
A	52	SKAAAKWLLKIIKCC	-16.77	B
A	53	KAAAKWLLKIIKCCP	-20.19	B
A	54	AAAKWLLKIIKCCPC	-19.32	B
A	55	AAKWLLKIIKCCPCC	-18.4	B

## Sheet: AMINOACIDOBD12LC5
Chain	#n	AA	SASA	ΔΔF_adj	-/S/B
A	1	N	0.88	-20.14	B	A	B
A	2	D	0.73	-21.22	B	.	-
A	3	L	0.74	-20.14	B	.	-
A	4	C	0.85	-19.66	B	A	B
A	5	R	0.85	-19.77	B	A	B
A	6	W	0.71	-18.92	B	.	-
A	7	W	0.78	-18.14	B	.	-
A	8	R	0.83	-17.87	B	A	B
A	9	W	0.9	-17.91	B	A	B
A	10	W	0.84	-17.89	B	A	B
A	11	R	1.03	-17.72	B	A	B
A	12	R	0.97	-17.91	B	A	B
A	13	W	0.88	-18.12	B	A	B
A	14	W	0.82	-18.19	B	A	B
A	15	W	0.84	-18.02	B	A	B
A	16	G	0.8	-17.96	B	.	-
A	17	S	0.78	-17.82	B	.	-
A	18	G	0.7	-17.98	B	.	-
A	19	G	0.68	-17.8	B	.	-
A	20	S	0.7	-17.65	B	.	-
A	21	R	0.75	-18.02	B	.	-
A	22	W	0.65	-18.1	B	.	-
A	23	W	0.62	-17.93	B	.	-
A	24	R	0.79	-17.78	B	.	-
A	25	W	0.81	-17.82	B	A	B
A	26	W	0.68	-17.93	B	.	-
A	27	R	0.82	-17.67	B	A	B
A	28	R	0.81	-17.62	B	A	B
A	29	W	0.65	-17.72	B	.	-
A	30	W	0.62	-17.95	B	.	-
A	31	W	0.65	-17.72	B	.	-
A	32	G	0.71	-17.65	B	.	-
A	33	S	0.69	-17.64	B	.	-
A	34	G	0.61	-17.96	B	.	-
A	35	G	0.63	-17.8	B	.	-
A	36	S	0.6	-17.65	B	.	-
A	37	R	0.62	-18.02	B	.	-
A	38	W	0.57	-18.1	B	.	-
A	39	W	0.62	-17.93	B	.	-
A	40	R	0.76	-17.68	B	.	-
A	41	W	0.7	-17.45	B	.	-
A	42	W	0.55	-17.21	B	.	-
A	43	R	0.76	-16.64	B	.	-
A	44	R	0.76	-16.24	B	.	-
A	45	W	0.69	-16.08	B	.	-
A	46	W	0.69	-16.04	B	.	-
A	47	W	0.7	-15.63	B	.	-
A	48	G	0.68	-15.18	B	.	-
A	49	S	0.73	-14.82	B	.	-
A	50	G	0.75	-14.83	B	.	-
A	51	G	0.73	-14.67	B	.	-
A	52	S	0.57	-14.44	B	.	-
A	53	K	0.66	-14.81	B	.	-
A	54	A	0.63	-15.2	B	.	-
A	55	A	0.61	-15.46	B	.	-
A	56	A	0.73	-15.55	B	.	-
A	57	K	0.7	-15.78	B	.	-
A	58	W	0.49	-16.15	B	.	-
A	59	L	0.53	-16.29	B	.	-
A	60	L	0.71	-16.24	B	.	-
A	61	K	0.66	-16.37	B	.	-
A	62	I	0.57	-16.79	B	.	-
A	63	I	0.67	-17.28	B	.	-
A	64	K	0.74	-17.65	B	.	-
A	65	C	0.76	-18.04	B	.	-
A	66	C	0.79	-18.67	B	.	-
A	67	P	0.91	-19.3	B	A	B
A	68	C	0.97	-18.86	B	A	B
A	69	C	0.82	-18.4	B	A	B

## Sheet: SEGMENTOBD8LC5
Chain	#n	sequence	ΔΔF_adj	-/S/B
A	1	RRWWWRWWWRGSGGS	-14.02	B
A	2	RWWWRWWWRGSGGSK	-14.48	B
A	3	WWWRWWWRGSGGSKA	-14.78	B
A	4	WWRWWWRGSGGSKAA	-13.46	B
A	5	WRWWWRGSGGSKAAA	-11.68	B
A	6	RWWWRGSGGSKAAAK	-11.47	B
A	7	WWWRGSGGSKAAAKW	-13.19	B
A	8	WWRGSGGSKAAAKWL	-14.6	B
A	9	WRGSGGSKAAAKWLL	-13.26	B
A	10	RGSGGSKAAAKWLLK	-9.95	S
A	11	GSGGSKAAAKWLLKI	-13.34	B
A	12	SGGSKAAAKWLLKII	-15.03	B
A	13	GGSKAAAKWLLKIIK	-15.69	B
A	14	GSKAAAKWLLKIIKC	-15.54	B
A	15	SKAAAKWLLKIIKCC	-16.77	B
A	16	KAAAKWLLKIIKCCP	-20.19	B
A	17	AAAKWLLKIIKCCPC	-19.32	B
A	18	AAKWLLKIIKCCPCC	-18.4	B

## Sheet: AMINOACIDOSBD8LC5
Chain	#n	AA	SASA	ΔΔF_adj	-/S/B
A	1	R	1.27	-14.02	B	A	B
A	2	R	1.21	-14.25	B	A	B
A	3	W	1.23	-14.43	B	A	B
A	4	W	1.2	-14.18	B	A	B
A	5	W	1.23	-13.68	B	A	B
A	6	R	1.23	-13.31	B	A	B
A	7	W	1.13	-13.3	B	A	B
A	8	W	1.05	-13.46	B	A	B
A	9	W	1.09	-13.44	B	A	B
A	10	R	0.98	-13.09	B	A	B
A	11	G	1	-13.11	B	A	B
A	12	S	1.07	-13.27	B	A	B
A	13	G	1.05	-13.46	B	A	B
A	14	G	0.88	-13.61	B	A	B
A	15	S	0.74	-13.82	B	.	-
A	16	K	0.87	-14.23	B	A	B
A	17	A	0.92	-14.55	B	A	B
A	18	A	0.84	-14.79	B	A	B
A	19	A	0.9	-14.89	B	A	B
A	20	K	0.98	-15.13	B	A	B
A	21	W	0.76	-15.44	B	.	-
A	22	L	0.74	-15.64	B	.	-
A	23	L	0.89	-15.75	B	A	B
A	24	K	0.9	-16.03	B	A	B
A	25	I	0.81	-16.79	B	A	B
A	26	I	0.78	-17.28	B	.	-
A	27	K	0.82	-17.65	B	A	B
A	28	C	0.79	-18.04	B	.	-
A	29	C	0.68	-18.67	B	.	-
A	30	P	0.76	-19.3	B	.	-
A	31	C	0.8	-18.86	B	.	-
A	32	C	0.69	-18.4	B	.	-
